# Supplementary material for: High Intensity Functional Training (HIFT) and competitions: How motives differ by length of participation
Source: PLoS One. 2019 Mar 21;14(3):e0213812. doi: 10.1371/journal.pone.0213812 (PMC6428326; doi:10.1371/journal.pone.0213812)
Supplement: S1 Appendix — (XLSX) [file pone.0213812.s001.xlsx]

## Sheet: EMI-Data
ID Code	Language English = 1 Spanish = 2	Consent Do NOT Agree = 0 I DO Agree = 1	Age	Gender Female = 1 Male = 2	ENG4 - What is your height in inches or centimeters?	ENG5 - Did you report your height in inches or centimeters? In = 1 cm = 2	Height [m]	ENG6 - What is your weight in pounds or kilograms?	ENG7 - Did you report your weight in pounds or kilograms? Lbs = 1 Kg = 2	Weight [kg]	ENG8 - How long have you participated in CrossFit®? Did not respond = 0 < Six Months = 1 6 - 12 Months = 2 1 - 2 Years = 3 3 - 5 Years = 4 More than 5 Years = 5	ENG9 - On an average week, how often do you participate in CrossFit® workouts? 0-1 d/wk = 0 1-2 d/wk = 1 2-3 d/wk = 2 3-4 d/wk = 3 4-5 d/wk = 4 5-6 d/wk = 5 6-7 d/wk = 6	ENG10 - Do you compete in local CrossFit® competitions? No = 0 Yes = 1	ENG1 - If you answer 'Yes' to question above, which category do you compete in? Choose One/Elija Una = 0 Novice = 1 Intermediate (Scaled) = 2 Advance (Rx) = 3	ENG13 - Have you EVER competed in the CrossFit® Open Competition? No = 0 Yes = 1	ENG14 - Have you EVER qualified and competed in the CrossFit® Regionals games? No = 0 Yes = 1	ENG15 - If you answer 'Yes' to the question above, did you compete as an individual or team member? Choose One/Elija Una = 0 Individual = 1 Team Member = 2 Both = 3	ENG16 - Have you EVER qualified and competed in the CrossFit® Games? No = 0 Yes = 1	ENG17 - If you answer 'Yes' to question above, did you compete as an individual or team member? Choose One/Elija Una = 0 Individual = 1 Team Member = 2 Both = 3	ENG18 - What country do you live in?	ENG:EMI1 - Personally, I exercise (or might exercise) ... to stay slim	ENG:EMI2 - Personally, I exercise (or might exercise) ... to avoid ill-health	ENG:EMI3 - Personally, I exercise (or might exercise) ... becaUSAe it makes me feel good	ENG:EMI4 - Personally, I exercise (or might exercise) ... to help me look younger	ENG:EMI5 - Personally, I exercise (or might exercise) ... to show my worth to others	ENG:EMI6 - Personally, I exercise (or might exercise) ... to give me space to think	ENG:EMI7 - Personally, I exercise (or might exercise) ... to have a healthy body	ENG:EMI8 - Personally, I exercise (or might exercise) ... to build my strength	ENG:EMI9 - Personally, I exercise (or might exercise) ... BecaUSAe I enjoy the feeling of exerting myself	ENG:EMI10 - Personally, I exercise (or might exercise) ... To spend time with friends	ENG:EMI11 - Personally, I exercise (or might exercise) ... becaUSAe my doctor advised me to exercise	ENG:EMI12 - Personally, I exercise (or might exercise) ... becaUSAe I like trying to win in physical activities	ENG:EMI13 - Personally, I exercise (or might exercise) ... to stay/become more agile	ENG:EMI14 - Personally, I exercise (or might exercise) ... to give me goals to work towards	ENG:EMI15 - Personally, I exercise (or might exercise) ... to lose weight	ENG:EMI16 - Personally, I exercise (or might exercise) ... to prevent health problems	ENG:EMI17 - Personally, I exercise (or might exercise) ... becaUSAe I find exercise invigorating	ENG:EMI18 - Personally, I exercise (or might exercise) ... to have a good body	ENG:EMI19 - Personally, I exercise (or might exercise) ... to compare my abilities with other peoples'	ENG:EMI20 - Personally, I exercise (or might exercise) ... becaUSAe it helps to reduce tension	ENG:EMI21 - Personally, I exercise (or might exercise) ... becaUSAe I want to maintain good health	ENG:EMI22 - Personally, I exercise (or might exercise) ... to increase my endurance	ENG:EMI23 - Personally, I exercise (or might exercise) ... becaUSAe I find exercising satisfying in and of itself	ENG:EMI24 - Personally, I exercise (or might exercise) ... to enjoy the social aspects of exercising	ENG:EMI25 - Personally, I exercise (or might exercise) ... to help prevent an illness that runs in the family	ENG:EMI26 - Personally, I exercise (or might exercise) ... becaUSAe I enjoy competing	ENG:EMI27 - Personally, I exercise (or might exercise) ... to maintain flexibility	ENG:EMI28 - Personally, I exercise (or might exercise) ... to give me personal challenges to face	ENG:EMI29 - Personally, I exercise (or might exercise) ... to help control weight
CF_Inj&EMI_002	1	1	32	2	70	Inches	1.778	187	Pounds (lbs)	85	5	4	1	3	1	1	3	1	3	USA	3	4	5	3	1	4	4	4	5	4	0	4	3	4	1	4	5	3	4	3	4	4	5	4	2	4	3	4	3
CF_Inj&EMI_003	1	1	26	1	62	Inches	1.5748	110	Pounds (lbs)	50	1	6	1	2	0	0	0	0	0	USA	1	4	5	0	3	4	5	5	5	5	1	5	5	5	0	5	5	4	4	5	5	5	5	5	5	5	5	5	3
CF_Inj&EMI_004	1	1	24	1	67	Inches	1.7018	150	Pounds (lbs)	68.1818	2	5	1	3	1	0	0	0	0	USA	1	3	5	0	0	5	5	5	5	3	0	5	3	5	0	3	5	3	4	3	3	5	5	3	0	5	5	5	0
CF_Inj&EMI_005	1	1	24	2	72	Inches	1.8288	185	Pounds (lbs)	84.0909	4	4	1	3	1	0	0	0	0	USA	5	5	5	3	0	5	5	5	5	5	0	5	5	5	1	5	5	5	1	5	5	5	5	5	2	5	5	5	3
CF_Inj&EMI_006	1	1	33	1	64	Inches	1.6256	150	Pounds (lbs)	68.1818	1	1	0	0	0	0	0	0	0	USA	5	4	3	3	2	2	5	5	3	3	5	2	5	4	5	5	2	5	2	3	4	5	2	3	3	2	5	2	5
CF_Inj&EMI_007	1	1	27	1	62	Inches	1.5748	113	Pounds (lbs)	51.3636	4	3	0	0	0	0	0	0	0	USA	3	5	5	2	0	4	5	5	5	5	0	4	4	4	2	4	4	4	0	3	4	4	4	5	4	4	5	4	3
CF_Inj&EMI_008	1	1	28	2	70	Inches	1.778	173	Pounds (lbs)	78.6364	4	4	1	3	1	0	0	0	0	USA	1	4	5	4	4	5	5	5	5	4	0	5	3	5	0	4	5	5	5	4	4	3	5	4	0	5	4	4	1
CF_Inj&EMI_009	1	1	24	1	63	Inches	1.6002	125	Pounds (lbs)	56.8182	4	5	1	3	1	0	0	0	0	USA	3	5	5	5	1	5	5	5	5	4	0	3	4	5	1	5	5	4	4	5	5	5	5	4	4	5	5	5	3
CF_Inj&EMI_010	1	1	23	2	72	Inches	1.8288	180	Pounds (lbs)	81.8182	1	6	1	3	0	0	0	0	0	USA	0	0	0	0	0	0	0	5	5	0	0	5	5	5	0	0	5	0	5	5	5	5	5	5	0	5	5	5	0
CF_Inj&EMI_011	1	1	35	2	76	Inches	1.9304	225	Pounds (lbs)	102.273	5	2	0	0	1	0	0	0	0	USA	3	3	5	5	1	4	5	5	4	3	0	2	4	4	4	4	3	5	3	4	4	3	4	4	4	3	3	4	5
CF_Inj&EMI_012	1	1	35	2	70	Inches	1.778	200	Pounds (lbs)	90.9091	5	4	1	3	1	0	0	0	0	USA	4	4	5	3	1	2	4	4	3	4	3	4	4	3	3	4	4	4	4	5	4	4	3	2	1	4	3	3	5
CF_Inj&EMI_013	1	1	37	2	70	Inches	1.778	155	Pounds (lbs)	70.4545	4	3	1	2	0	0	0	0	0	USA	3	4	5	4	4	5	5	5	5	5	0	4	4	5	0	4	5	4	4	5	5	5	5	4	3	5	5	5	2
CF_Inj&EMI_014	1	1	31	2	70	Inches	1.778	160	Pounds (lbs)	72.7273	4	2	0	0	1	0	0	0	0	USA	5	5	5	4	4	3	5	5	5	4	0	5	4	5	2	5	5	5	5	3	5	5	5	5	3	5	3	5	1
CF_Inj&EMI_015	1	1	34	2	74	Inches	1.8796	195	Pounds (lbs)	88.6364	4	3	0	0	1	0	0	0	0	USA	5	5	5	4	3	5	5	5	5	5	1	3	5	5	5	5	5	5	5	5	5	5	5	5	3	3	5	5	5
CF_Inj&EMI_016	1	1	35	2	72	Inches	1.8288	190	Pounds (lbs)	86.3636	2	3	0	0	0	0	0	0	0	USA	2	4	5	1	0	1	4	4	4	4	0	3	4	3	4	4	4	4	3	3	4	3	4	4	1	4	4	4	3
CF_Inj&EMI_017	1	1	47	1	62	Inches	1.5748	144	Pounds (lbs)	65.4545	4	4	1	2	0	0	0	0	0	USA	3	3	4	3	3	4	4	5	3	3	0	4	3	5	3	4	3	3	5	4	4	4	4	4	2	5	4	5	3
CF_Inj&EMI_018	1	1	26	2	71	Inches	1.8034	155	Pounds (lbs)	70.4545	5	3	0	0	1	1	2	0	0	USA	0	1	5	1	5	0	3	4	4	4	0	3	2	2	0	3	3	2	2	0	3	3	5	4	0	3	2	3	0
CF_Inj&EMI_019	1	1	30	2	70	Inches	1.778	170	Pounds (lbs)	77.2727	4	3	1	3	1	0	0	0	0	USA	5	5	5	5	5	5	5	5	5	5	2	2	5	5	5	5	5	5	3	5	5	5	5	5	5	2	5	5	5
CF_Inj&EMI_020	1	1	28	2	70	Inches	1.778	170	Pounds (lbs)	77.2727	3	4	1	3	1	0	0	0	0	USA	5	5	5	3	2	4	5	5	5	3	0	3	5	5	1	5	5	4	3	3	5	4	5	3	1	4	2	4	2
CF_Inj&EMI_021	1	1	33	1	61	Inches	1.5494	175	Pounds (lbs)	79.5455	3	2	0	0	1	0	0	0	0	USA	5	2	4	0	0	4	5	5	5	5	0	0	3	4	5	1	3	5	0	4	3	4	3	4	0	0	3	3	5
CF_Inj&EMI_022	1	1	35	1	67	Inches	1.7018	210	Pounds (lbs)	95.4545	4	3	0	0	1	0	0	0	0	USA	4	4	3	1	1	1	5	3	3	4	2	1	2	2	4	4	2	3	1	2	4	4	2	4	2	1	4	2	4
CF_Inj&EMI_023	1	1	23	1	63	Inches	1.6002	125	Pounds (lbs)	56.8182	2	3	0	0	0	0	0	0	0	USA	5	4	5	5	3	4	4	3	4	0	0	1	3	3	5	5	5	5	0	4	4	4	5	0	0	0	3	3	5
CF_Inj&EMI_024	1	1	19	1	69	Inches	1.7526	145	Pounds (lbs)	65.9091	2	6	0	0	0	0	0	0	0	USA	4	4	5	4	5	5	5	5	5	5	0	5	5	5	0	5	5	5	5	5	5	5	5	5	0	5	5	5	1
CF_Inj&EMI_025	1	1	23	1	64	Inches	1.6256	140	Pounds (lbs)	63.6364	3	4	1	3	1	1	2	1	2	USA	2	5	5	2	5	5	5	5	5	5	0	3	5	5	2	5	5	5	3	5	5	5	5	5	3	5	5	5	4
CF_Inj&EMI_026	1	1	42	1	63	Inches	1.6002	160	Pounds (lbs)	72.7273	3	3	1	2	1	0	0	0	0	USA	4	5	5	3	1	3	5	5	5	3	1	2	5	5	4	5	5	4	4	5	5	5	5	4	5	5	5	5	5
CF_Inj&EMI_027	1	1	25	1	62	Inches	1.5748	115	Pounds (lbs)	52.2727	3	4	1	2	0	0	0	0	0	USA	4	5	4	4	2	3	4	5	4	4	0	3	3	3	2	4	4	4	2	3	4	4	4	4	2	2	2	4	3
CF_Inj&EMI_028	1	1	24	1	64.5	Inches	1.6383	132	Pounds (lbs)	60	3	4	1	3	1	0	0	0	0	USA	4	5	5	0	0	2	5	5	3	5	0	5	5	5	0	3	5	5	4	5	5	5	5	5	5	5	4	4	0
CF_Inj&EMI_029	1	1	33	1	68	Inches	1.7272	144	Pounds (lbs)	65.4545	4	4	0	0	1	0	0	0	0	USA	5	5	5	3	2	2	5	4	4	3	1	3	4	3	3	5	5	5	3	3	5	4	5	4	1	4	3	3	5
CF_Inj&EMI_030	1	1	37	1	67	Inches	1.7018	118	Pounds (lbs)	53.6364	2	3	0	0	0	0	0	0	0	USA	4	4	5	5	0	0	5	5	5	0	0	4	5	5	0	4	5	5	0	5	5	5	5	0	0	5	5	5	3
CF_Inj&EMI_031	1	1	22	1	55	Inches	1.397	122	Pounds (lbs)	55.4545	1	1	0	0	0	0	0	0	0	USA	4	3	4	3	2	3	4	4	4	4	2	1	4	4	3	4	4	5	2	4	4	4	4	4	3	3	3	3	4
CF_Inj&EMI_032	1	1	33	1	69	Inches	1.7526	150	Pounds (lbs)	68.1818	3	5	1	3	1	0	0	0	0	USA	4	4	5	4	2	2	4	4	4	5	2	5	4	5	3	4	5	4	4	3	4	3	4	5	2	5	4	5	4
CF_Inj&EMI_033	1	1	36	1	67	Inches	1.7018	165	Pounds (lbs)	75	3	2	0	0	0	0	0	0	0	USA	5	5	5	5	2	4	5	5	4	5	0	5	5	5	5	5	3	5	5	5	5	5	5	5	0	0	5	5	5
CF_Inj&EMI_034	1	1	28	2	64	Inches	1.6256	160	Pounds (lbs)	72.7273	5	6	1	3	0	1	2	0	0	USA	1	3	5	5	5	4	3	5	5	5	0	5	3	5	1	2	5	5	5	5	3	4	5	5	2	5	4	5	3
CF_Inj&EMI_035	1	1	23	1	62	Inches	1.5748	160	Pounds (lbs)	72.7273	3	3	0	0	0	0	0	0	0	USA	5	5	5	5	5	4	5	5	4	5	3	3	5	5	5	5	5	5	4	4	5	5	5	5	0	3	5	5	5
CF_Inj&EMI_036	1	1	28	2	70	Inches	1.778	170	Pounds (lbs)	77.2727	5	5	1	3	1	0	0	0	0	USA	3	5	5	3	4	5	5	5	5	3	0	5	5	5	3	5	5	4	5	5	5	5	5	3	1	5	3	5	3
CF_Inj&EMI_037	1	1	21	1	64	Inches	1.6256	180	Pounds (lbs)	81.8182	3	5	1	3	1	1	2	0	0	USA	3	3	5	0	2	4	4	3	4	3	0	5	3	5	4	3	5	4	4	5	4	4	5	3	4	5	1	4	4
CF_Inj&EMI_038	1	1	28	1	65	Inches	1.651	140	Pounds (lbs)	63.6364	4	4	1	3	1	0	0	0	0	USA	5	4	4	3	2	3	4	3	4	5	0	4	1	5	3	5	4	5	3	4	5	3	4	4	5	4	2	3	5
CF_Inj&EMI_039	1	1	45	1	66	Inches	1.6764	148	Pounds (lbs)	67.2727	4		1	3	1	0	1	0	0	USA	3	5	5	4	4	5	5	4	5	4	3	5	5	5	4	5	5	4	4	5	5	4	5	4	3	5	4	5	3
CF_Inj&EMI_040	1	1	23	2	68	Inches	1.7272	190	Pounds (lbs)	86.3636	2	4	0	0	0	0	0	0	0	USA	5	5	5	5	0	5	5	5	5	0	0	2	5	5	5	5	5	5	0	5	5	5	5	0	5	5	5	5	5
CF_Inj&EMI_041	1	1	42	1	68	Inches	1.7272	200	Pounds (lbs)	90.9091	3	4	1	2	0	0	0	0	0	USA	3	5	5	4	2	4	5	4	5	5	5	3	3	4	5	5	5	4	3	5	5	5	5	5	4	3	4	4	5
CF_Inj&EMI_042	1	1	28	2	71	Inches	1.8034	172	Pounds (lbs)	78.1818	2	5	1	2	0	0	0	0	0	USA	5	4	5	1	0	3	5	5	5	4	0	2	5	5	4	5	3	5	3	3	5	5	3	4	2	3	3	4	1
CF_Inj&EMI_043	1	1	24	2	77	Inches	1.9558	210	Pounds (lbs)	95.4545	3	4	1	3	1	0	0	0	0	USA	0	5	5	0	3	3	5	5	3	3	0	3	4	5	0	5	2	5	3	3	5	5	5	3	2	4	5	3	2
CF_Inj&EMI_044	1	1	18	2	69	Inches	1.7526	80	Kilograms (kg)	80	1	5	0	0	0	0	0	0	0	USA	1	3	3	0	0	4	3	5	5	5	0	5	4	4	0	4	4	1	5	5	3	5	5	4	0	5	4	5	1
CF_Inj&EMI_045	1	1	27	1	65	Inches	1.651	128	Pounds (lbs)	58.1818	1	4	1	2	0	0	0	0	0	USA	3	4	5	0	0	3	5	4	5	3	2	1	1	4	2	4	5	5	0	5	5	4	5	1	2	1	1	3	3
CF_Inj&EMI_046	1	1	23	2	71	Inches	1.8034	180	Pounds (lbs)	81.8182	1	6	0	0	0	0	0	0	0	USA	0	0	0	0	0	0	5	5	5	5	0	5	5	5	0	0	0	5	5	0	0	5	0	5	0	5	5	5	0
CF_Inj&EMI_047	1	1	35	2	70	Inches	1.778	185	Pounds (lbs)	84.0909	3	4	1	2	1	0	0	0	0	USA	5	2	4	3	4	5	3	4	2	5	0	2	4	2	5	3	2	5	3	5	5	3	4	5	3	5	3	3	5
CF_Inj&EMI_048	1	1	29	2	71	Inches	1.8034	180	Pounds (lbs)	81.8182	2	3	0	0	0	0	0	0	0	USA	2	4	4	2	1	2	5	5	4	4	1	2	3	4	5	5	4	5	4	3	5	5	5	5	5	5	5	4	5
CF_Inj&EMI_049	1	1	27	2	71	Inches	1.8034	205	Pounds (lbs)	93.1818	4	5	1	3	1	1	1	1	2	USA	3	3	5	0	4	5	4	4	4	5	0	5	3	5	2	3	5	3	5	5	3	4	5	5	1	5	3	5	1
CF_Inj&EMI_050	1	1	41	1	60	Inches	1.524	120	Pounds (lbs)	54.5455	3	4	1	3	1	0	0	0	0	USA	3	5	5	5	2	5	5	5	5	4	0	5	5	5	1	3	5	5	3	4	5	4	3	4	1	5	4	5	3
CF_Inj&EMI_051	1	1	27	1	64	Inches	1.6256	125	Pounds (lbs)	56.8182	1	5	1	2	0	0	0	0	0	USA	3	5	5	3	3	5	5	5	5	5	0	4	5	5	0	5	5	0	3	5	5	5	5	5	4	4	5	5	3
CF_Inj&EMI_052	1	1	33	1	64	Inches	1.6256	133	Pounds (lbs)	60.4545	2	5	1	2	1	0	0	0	0	Canada	5	4	5	4	3	4	5	4	5	5	3	4	4	4	5	4	5	5	5	5	5	5	5	5	4	4	5	5	5
CF_Inj&EMI_053	1	1	34	2	67	Inches	1.7018	185	Pounds (lbs)	84.0909	4	3	1	2	1	0	0	0	0	USA	5	5	5	5	3	4	5	5	5	5	1	4	5	3	5	5	5	5	4	5	5	5	5	5	4	4	4	4	5
CF_Inj&EMI_054	1	1	24	1	63	Inches	1.6002	118	Pounds (lbs)	53.6364	3	3	0	0	1	0	0	0	0	USA	5	2	2	1	3	1	4	3	0	5	2	0	1	3	1	4	1	5	1	1	4	4	1	5	3	1	5	3	5
CF_Inj&EMI_055	1	1	47	2	70	Inches	1.778	220	Pounds (lbs)	100	4	4	0	0	0	0	0	0	0	USA	3	5	5	3	0	0	5	4	5	4	0	0	5	5	3	5	4	2	4	2	5	5	5	4	0	0	4	0	5
CF_Inj&EMI_056	1	1	35	1	166	Centimeters	1.66	68	Kilograms (kg)	68	3	4	0	0	0	0	0	0	0	USA	5	3	4	4	4	5	5	3	4	3	0	5	3	3	4	3	4	5	4	4	4	5	5	3	0	4	2	4	5
CF_Inj&EMI_057	1	1	26	2	66	Inches	1.6764	142	Pounds (lbs)	64.5455	2	4	0	0	0	0	0	0	0	USA	4	3	2	4	3	0	4	5	2	0	0	4	4	2	4	4	0	5	0	0	4	4	2	0	5	4	0	3	5
CF_Inj&EMI_058	1	1	55	1	64	Inches	1.6256	142	Pounds (lbs)	64.5455	3	3	1	1	1	0	0	0	0	USA	5	4	5	5	5	4	4	5	5	4	0	2	4	3	5	4	5	5	3	5	5	4	5	5	4	4	4	5	5
CF_Inj&EMI_059	1	1	36	1	63	Inches	1.6002	148	Pounds (lbs)	67.2727	3	2	0	0	0	0	0	0	0	USA	5	5	4	4	1	3	5	4	3	4	0	1	1	2	5	5	4	5	1	4	5	3	4	4	5	1	1	2	5
CF_Inj&EMI_060	1	1	30	2	73	Inches	1.8542	200	Pounds (lbs)	90.9091	4	4	1	2	1	0	0	0	0	USA	0	5	5	3	0	3	5	3	5	3	0	3	3	3	0	5	5	3	5	3	5	3	5	5	3	5	4	5	0
CF_Inj&EMI_061	1	1	40	1	69	Inches	1.7526	180	Pounds (lbs)	81.8182	2	3	1	2	0	0	0	0	0	USA	3	4	4	3	2	5	5	5	5	4	0	0	5	0	3	5	5	5	0	4	5	4	5	5	0	3	5	1	3
CF_Inj&EMI_062	1	1	31	1	63	Inches	1.6002	123	Pounds (lbs)	55.9091	2	2	0	0	0	0	0	0	0	USA	5	5	5	4	3	4	5	4	4	3	0	5	3	5	5	5	5	5	5	4	5	5	5	5	3	5	3	5	5
CF_Inj&EMI_063	1	1	32	1	67	Inches	1.7018	140	Pounds (lbs)	63.6364	3	5	1	3	1	0	0	0	0	USA	5	5	5	3	1	4	5	5	5	4	0	4	4	4	5	4	5	5	1	4	5	4	5	5	4	3	3	4	5
CF_Inj&EMI_064	1	1	47	1	64	Inches	1.6256	147	Pounds (lbs)	66.8182	2	4	0	0	0	0	0	0	0	USA	5	5	3	3	1	1	5	5	3	3	3	0	4	4	4	4	4	2	1	3	4	3	4	3	3	0	4	2	5
CF_Inj&EMI_065	1	1	31	1	65	Inches	1.651	115	Pounds (lbs)	52.2727	1	1	0	0	0	0	0	0	0	USA	5	4	5	4	0	3	5	4	5	4	1	1	5	4	4	4	5	5	0	4	4	4	5	4	1	0	5	4	5
CF_Inj&EMI_066	1	1	27	2	69	Inches	1.7526	175	Pounds (lbs)	79.5455	3	4	1	3	1	0	0	0	0	USA	5	5	5	3	3	4	5	5	4	4	0	5	4	5	5	5	5	5	5	5	5	5	5	5	2	5	5	5	5
CF_Inj&EMI_067	1	1	27	1	61.5	Inches	1.5621	116	Pounds (lbs)	52.7273	0	4	0	0	0	0	0	0	0	USA	2	4	5	5	1	1	5	5	5	5	0	4	5	3	3	3	3	4	1	2	3	5	5	5	4	2	2	4	4
CF_Inj&EMI_068	1	1	34	1	67	Inches	1.7018	145	Pounds (lbs)	65.9091	4	5	1	3	1	0	0	0	0	USA	3	5	5	4	2	5	5	5	5	3	0	2	4	5	0	5	5	4	2	5	5	5	5	4	5	1	3	5	3
CF_Inj&EMI_069	1	1	35	2	68	Inches	1.7272	174	Pounds (lbs)	79.0909	1	4	0	0	0	0	0	0	0	USA	5	5	3	4	4	4	5	5	3	4	0	3	5	4	5	5	3	5	4	4	5	5	3	4	5	4	5	4	5
CF_Inj&EMI_070	1	1	41	2	69	Inches	1.7526	156	Pounds (lbs)	70.9091	4	3	1	2	1	0	0	0	0	USA	3	3	5	0	3	5	2	2	5	1	0	0	2	0	0	3	3	5	0	5	3	3	5	2	0	2	0	0	4
CF_Inj&EMI_071	1	1	33	1	66	Inches	1.6764	164	Pounds (lbs)	74.5455	4	3	0	0	1	0	0	0	0	USA	4	5	5	4	1	3	5	5	4	4	1	0	5	4	5	5	4	5	0	4	5	5	5	5	5	0	5	5	5
CF_Inj&EMI_072	1	1	32	1	66	Inches	1.6764	142	Pounds (lbs)	64.5455	4	5	1	3	1	1	1	1	3	USA	4	4	5	2	1	3	4	4	5	4	0	4	2	4	1	1	5	4	4	4	4	2	5	3	0	4	3	4	2
CF_Inj&EMI_073	1	1	27	1	170	Centimeters	1.7	148	Pounds (lbs)	67.2727	4	5	1	3	1	1	2	1	2	USA	2	5	5	3	1	5	5	5	5	5	0	5	4	5	2	5	5	4	5	3	5	4	5	5	4	5	2	5	2
CF_Inj&EMI_074	1	1	24	2	67	Inches	1.7018	160	Pounds (lbs)	72.7273	3	4	1	3	1	0	0	0	0	USA	3	4	5	3	3	3	4	5	5	3	0	4	4	5	0	4	4	4	5	4	5	4	4	4	2	4	4	5	2
CF_Inj&EMI_075	1	1	31	1	65	Inches	1.651	155	Pounds (lbs)	70.4545	3	5	1	3	1	1	2	0	0	USA	2	3	4	2	0	1	5	3	3	3	0	3	3	5	1	2	5	3	0	3	5	2	5	3	4	4	3	5	2
CF_Inj&EMI_076	1	1	29	1	60	Inches	1.524	146	Pounds (lbs)	66.3636	3	3	0	0	0	0	0	0	0	USA	5	5	5	2	0	3	5	3	1	2	0	0	0	0	5	5	3	5	0	4	5	1	5	4	5	0	0	4	5
CF_Inj&EMI_077	1	1	38	2	69	Inches	1.7526	150	Pounds (lbs)	68.1818	3	3	0	0	0	0	0	0	0	USA	2	4	4	4	1	1	5	5	4	3	0	3	5	3	1	4	4	4	1	3	4	4	4	2	2	4	3	3	2
CF_Inj&EMI_078	1	1	38	1	64	Inches	1.6256	140	Pounds (lbs)	63.6364	4	4	1	2	1	0	0	0	0	USA	5	5	5	5	3	3	5	5	5	4	2	4	4	4	4	5	5	4	5	4	5	4	5	4	3	4	4	4	4
CF_Inj&EMI_079	1	1	31	2	71	Inches	1.8034	185	Pounds (lbs)	84.0909	4		0	0	0	0	0	0	0	USA	4	5	4	1	1	2	4	5	3	4	4	5	4	3	4	5	2	3	3	3	4	4	3	4	5	4	4	3	5
CF_Inj&EMI_080	1	1	26	2	71	Inches	1.8034	195	Pounds (lbs)	88.6364	4	4	1	3	1	1	3	0	0	USA	5	5	5	5	5	5	5	5	5	5	2	5	5	5	5	5	5	5	3	5	5	5	5	5	5	5	5	5	5
CF_Inj&EMI_081	1	1	33	1	66	Inches	1.6764	130	Pounds (lbs)	59.0909	5	4	0	0	1	0	0	1	2	USA	3	4	4	4	4	2	5	5	4	2	0	1	1	5	2	5	4	4	1	4	5	3	4	2	2	1	4	4	3
CF_Inj&EMI_082	1	1	23	2	71	Inches	1.8034	185	Pounds (lbs)	84.0909	1	4	0	0	0	0	0	0	0	USA	3	3	5	1	3	3	5	5	1	0	0	4	5	3	2	5	5	5	2	5	3	5	5	1	1	5	5	2	2
CF_Inj&EMI_083	1	1	41	1	64	Inches	1.6256	120	Pounds (lbs)	54.5455	3	3	0	0	1	0	0	0	0	USA	1	4	5	4	0	2	5	4	3	3	0	1	4	1	0	5	4	5	1	4	5	3	3	3	0	0	3	1	1
CF_Inj&EMI_084	1	1	41	2	72	Inches	1.8288	170	Pounds (lbs)	77.2727	3	4	1	2	0	0	0	0	0	USA	3	3	5	2	2	3	4	4	5	4	1	4	3	5	0	1	4	4	4	5	4	4	4	4	0	3	2	5	2
CF_Inj&EMI_085	1	1	21	2	65	Inches	1.651	155	Pounds (lbs)	70.4545	3	5	1	3	1	0	0	0	0	USA	1	5	5	3	2	3	5	5	5	3	0	5	5	5	0	5	5	5	5	5	5	5	5	3	5	5	5	5	0
CF_Inj&EMI_086	1	1	30	1	65	Inches	1.651	146	Pounds (lbs)	66.3636	4	4	1	3	1	0	0	1	2	USA	1	5	5	3	0	0	5	4	4	3	0	4	3	3	1	4	4	3	0	4	5	4	3	3	0	3	2	3	3
CF_Inj&EMI_087	1	1	21	1	61	Inches	1.5494	127	Pounds (lbs)	57.7273	2	0	0	0	1	0	0	0	0	USA	5	5	3	3	4	1	5	5	1	2	0	5	4	2	4	5	1	5	4	1	4	2	1	1	1	5	5	2	5
CF_Inj&EMI_088	1	1	28	1	70	Inches	1.778	145	Pounds (lbs)	65.9091	4	4	1	3	1	1	2	1	2	USA	2	4	4	2	4	4	4	4	4	4	1	4	3	5	1	4	4	3	3	4	4	3	5	4	2	5	3	4	2
CF_Inj&EMI_089	1	1	29	1	67	Inches	1.7018	156	Pounds (lbs)	70.9091	3	3	1	3	1	0	0	0	0	USA	4	4	4	4	3	4	4	4	4	4	0	4	4	4	2	4	4	4	4	4	4	4	4	4	0	4	4	4	4
CF_Inj&EMI_090	1	1	35	1	67.5	Inches	1.7145	155	Pounds (lbs)	70.4545	4	5	1	3	1	1	1	0	0	USA	4	5	5	2	0	3	5	5	5	3	0	5	3	1	3	4	5	5	2	4	5	4	5	3	2	5	4	5	4
CF_Inj&EMI_091	1	1	31	1	64	Inches	1.6256	140	Pounds (lbs)	63.6364	3	3	1	3	0	0	0	0	0	USA	5	5	5	5	3	4	5	4	4	4	2	3	3	4	5	5	4	4	2	4	5	3	4	4	0	2	3	4	5
CF_Inj&EMI_092	1	1	43	1	61	Inches	1.5494	127	Pounds (lbs)	57.7273	4	3	1	3	0	0	0	0	0	USA	5	5	5	5	1	5	5	5	5	4	1	5	5	5	5	5	5	5	3	5	5	5	5	5	5	5	5	5	5
CF_Inj&EMI_093	1	1	30	2	72	Inches	1.8288	190	Pounds (lbs)	86.3636	2	5	1	3	0	0	0	0	0	USA	5	5	4	3	3	3	4	4	5	4	1	4	4	4	3	4	5	4	4	4	4	4	5	4	4	5	2	4	4
CF_Inj&EMI_094	1	1	36	2	73	Inches	1.8542	200	Pounds (lbs)	90.9091	3	3	0	0	1	0	0	0	0	USA	4	4	5	3	0	0	4	5	5	3	0	4	5	1	4	4	3	3	2	4	5	4	5	3	0	3	3	3	4
CF_Inj&EMI_095	1	1	28	2	69	Inches	1.7526	200	Pounds (lbs)	90.9091	3	4	0	0	1	0	0	0	0	USA	1	2	5	2	0	1	5	4	4	2	0	2	5	5	2	3	4	4	3	3	5	5	5	2	3	3	4	4	2
CF_Inj&EMI_096	1	1	26	2	73	Inches	1.8542	185	Pounds (lbs)	84.0909	3	6	1	3	1	0	0	0	0	USA	5	5	5	5	5	5	5	5	5	5	0	3	5	5	5	5	5	5	5	5	5	5	5	5	5	5	5	5	5
CF_Inj&EMI_097	1	1	35	2	69	Inches	1.7526	210	Pounds (lbs)	95.4545	4	5	1	3	1	0	0	0	0	USA	4	5	4	5	5	3	5	5	2	4	0	4	3	4	5	5	4	5	4	3	5	1	4	4	5	2	4	4	5
CF_Inj&EMI_098	1	1	35	2	70	Inches	1.778	180	Pounds (lbs)	81.8182	3	5	1	3	1	0	0	0	0	USA	4	4	5	4	4	3	4	5	5	4	0	4	4	5	3	4	5	4	4	5	5	4	5	4	0	5	2	4	3
CF_Inj&EMI_099	1	1	37	1	62	Inches	1.5748	218	Pounds (lbs)	99.0909	2	2	0	0	0	0	0	0	0	USA	4	4	4	2	2	2	5	4	4	4	2	2	3	4	5	5	4	4	2	4	5	4	4	5	4	2	4	5	5
CF_Inj&EMI_100	1	1	36	1	68	Inches	1.7272	136	Pounds (lbs)	61.8182	4	2	1	0	0	0	0	0	0	USA	1	4	5	4	0	4	5	5	5	4	0	3	4	5	2	4	4	3	2	4	5	5	4	5	5	4	4	5	2
CF_Inj&EMI_101	1	1	22	1	66	Inches	1.6764	140	Pounds (lbs)	63.6364	3	5	1	3	1	1	2	0	0	USA	4	4	5	3	3	5	5	5	5	4	5	5	5	5	4	5	5	5	5	5	5	5	5	5	4	5	4	5	5
CF_Inj&EMI_102	1	1	24	2	74	Inches	1.8796	180	Pounds (lbs)	81.8182	3	2	0	0	0	0	0	0	0	USA	4	4	5	2	0	3	5	5	5	3	0	5	5	5	0	4	5	4	4	5	5	5	5	3	0	5	4	4	0
CF_Inj&EMI_103	1	1	35	1	64	Inches	1.6256	154	Pounds (lbs)	70	1	3	1	2	0	0	0	0	0	USA	4	4	4	5	2	4	5	4	5	1	1	2	3	3	5	4	4	4	3	4	4	4	4	5	2	3	3	4	5
CF_Inj&EMI_104	1	1	35	2	69	Inches	1.7526	172	Pounds (lbs)	78.1818	3	4	1	3	1	0	0	0	0	USA	1	2	5	4	2	0	5	5	5	5	0	4	5	5	0	3	5	5	3	3	4	5	5	5	0	3	5	5	1
CF_Inj&EMI_105	1	1	31	1	62	Inches	1.5748	115	Pounds (lbs)	52.2727	3	3	0	0	0	0	0	0	0	USA	2	4	5	2	0	2	5	4	3	3	0	1	4	4	0	5	3	4	3	3	5	3	5	3	0	1	3	4	1
CF_Inj&EMI_106	1	1	28	1	69	Inches	1.7526	184	Pounds (lbs)	83.6364	4	3	1	3	1	1	3	1	2	USA	5	4	5	0	0	3	4	4	3	5	0	3	3	3	5	4	2	5	4	3	4	4	4	5	1	4	5	4	5
CF_Inj&EMI_107	1	1	27	1	63	Inches	1.6002	123	Pounds (lbs)	55.9091	4	5	0	0	1	0	0	0	0	USA	5	5	5	5	5	5	5	5	5	5	3	5	5	5	0	5	5	5	5	5	5	5	5	5	5	5	5	5	2
CF_Inj&EMI_108	1	1	30	2	72	Inches	1.8288	210	Pounds (lbs)	95.4545	4	3	0	0	1	0	0	0	0	USA	1	3	4	5	0	4	4	5	5	1	0	0	4	3	2	2	4	2	1	4	4	4	5	1	0	0	3	4	1
CF_Inj&EMI_109	1	1	29	2	72	Inches	1.8288	182	Pounds (lbs)	82.7273	3	5	1	3	1	0	0	0	0	USA	3	4	5	1	1	4	5	5	5	3	1	5	1	4	4	4	5	5	3	3	5	5	5	2	1	5	5	3	5
CF_Inj&EMI_110	1	1	28	1	65	Inches	1.651	135	Pounds (lbs)	61.3636	2	3	0	0	0	0	0	0	0	USA	4	3	5	0	0	5	4	4	4	4	0	0	0	5	0	3	0	2	0	5	4	2	4	4	0	0	0	4	2
CF_Inj&EMI_111	1	1	24	1	66	Inches	1.6764	132	Pounds (lbs)	60	3	5	0	0	1	0	0	0	0	USA	4	5	5	0	0	3	5	4	4	4	0	0	3	2	3	5	5	5	1	4	5	4	5	5	1	1	4	5	4
CF_Inj&EMI_112	1	1	36	1	64	Inches	1.6256	54.8	Kilograms (kg)	54.8	3	5	0	0	0	0	0	0	0	USA	3	4	5	2	3	5	5	5	5	3	0	1	4	5	3	5	4	4	2	4	5	4	5	3	2	2	4	4	3
CF_Inj&EMI_113	1	1	24	2	72	Inches	1.8288	205	Pounds (lbs)	93.1818	3	5	1	3	0	0	0	0	0	USA	3	5	4	0	0	5	4	5	4	5	0	0	4	5	0	4	4	4	1	5	5	4	4	4	0	2	4	5	1
CF_Inj&EMI_114	1	1	31	1	62	Inches	1.5748	135	Pounds (lbs)	61.3636	4	3	1	2	1	1	2	0	0	USA	4	5	5	2	1	1	5	5	4	5	1	3	4	4	3	5	3	5	3	4	5	4	4	5	5	2	3	2	5
CF_Inj&EMI_115	1	1	35	2	68	Inches	1.7272	154	Pounds (lbs)	70	2	3	0	0	0	0	0	0	0	USA	5	5	5	5	0	0	5	5	3	4	1	2	5	1	5	5	4	5	2	5	5	4	5	5	2	1	5	2	4
CF_Inj&EMI_116	1	1	32	1	65	Inches	1.651	127	Pounds (lbs)	57.7273	1	2	0	0	0	0	0	0	0	USA	5	4	4	4	2	3	4	4	3	1	1	1	1	1	3	3	2	3	1	4	4	4	1	1	1	2	2	2	4
CF_Inj&EMI_117	1	1	23	2	72	Inches	1.8288	168	Pounds (lbs)	76.3636	3	3	0	0	1	0	0	0	0	USA	3	5	3	0	1	2	5	4	4	3	0	4	4	4	0	5	3	3	3	3	5	3	3	3	5	4	3	3	0
CF_Inj&EMI_118	1	1	45	1	67	Inches	1.7018	148	Pounds (lbs)	67.2727	3	3	0	0	0	0	0	0	0	USA	3	5	5	5	2	4	5	5	5	5	0	0	5	5	3	5	5	4	2	5	5	5	5	5	5	0	5	5	4
CF_Inj&EMI_119	1	1	24	1	63	Inches	1.6002	140	Pounds (lbs)	63.6364	3	5	1	3	1	0	0	0	0	USA	5	4	5	0	0	3	5	5	5	5	0	5	5	5	4	5	5	5	5	2	5	5	5	5	0	5	5	5	5
CF_Inj&EMI_120	1	1	28	2	72	Inches	1.8288	175	Pounds (lbs)	79.5455	3	3	0	0	0	0	0	0	0	USA	3	0	5	0	0	5	5	5	5	3	0	0	0	3	0	3	4	4	0	0	3	0	4	4	0	4	0	4	3
CF_Inj&EMI_121	1	1	35	2	67	Inches	1.7018	175	Pounds (lbs)	79.5455	2	5	1	1	0	0	0	0	0	USA	5	5	5	2	0	0	5	5	1	0	0	1	3	5	5	5	4	5	0	2	5	5	5	3	2	3	5	4	5
CF_Inj&EMI_122	1	1	31	2	71	Inches	1.8034	180	Pounds (lbs)	81.8182	2	3	0	0	1	0	0	0	0	USA	4	5	5	3	1	3	5	5	5	4	0	4	4	4	4	5	5	5	1	4	5	4	5	4	5	3	3	4	5
CF_Inj&EMI_123	1	1	31	2	68	Inches	1.7272	191	Pounds (lbs)	86.8182	4	5	1	3	1	1	1	0	0	USA	3	5	5	3	4	4	4	5	4	5	2	5	5	5	5	5	5	5	5	5	5	5	5	5	5	5	5	5	5
CF_Inj&EMI_124	1	1	33	1	63	Inches	1.6002	121	Pounds (lbs)	55	1	4	0	0	0	0	0	0	0	USA	4	4	5	4	1	3	5	3	5	3	0	4	3	4	3	4	4	4	4	5	5	3	5	2	2	3	3	4	5
CF_Inj&EMI_125	1	1	34	2	79	Inches	2.0066	235	Pounds (lbs)	106.818	4	4	1	3	1	0	0	0	0	USA	4	5	5	5	2	5	5	5	5	5	0	4	4	4	2	4	5	4	4	4	5	4	4	5	2	4	4	4	2
CF_Inj&EMI_126	1	1	38	2	67	Inches	1.7018	190	Pounds (lbs)	86.3636	2	4	0	0	0	0	0	0	0	USA	5	4	4	5	5	4	5	5	3	5	3	3	5	5	5	4	4	5	3	3	5	5	3	5	3	3	3	3	5
CF_Inj&EMI_127	1	1	33	1	63	Inches	1.6002	124	Pounds (lbs)	56.3636	2	3	0	0	0	0	0	0	0	USA	4	4	5	4	2	2	5	3	4	3	0	3	4	4	2	5	4	4	2	3	4	3	4	2	5	2	4	3	4
CF_Inj&EMI_128	1	1	31	1	65	Inches	1.651	113	Pounds (lbs)	51.3636	3	4	1	2	0	0	0	0	0	USA	5	5	5	3	0	5	5	5	5	3	0	0	5	5	3	5	5	5	0	5	5	5	5	5	0	2	5	5	3
CF_Inj&EMI_129	1	1	37	1	69	Inches	1.7526	170	Pounds (lbs)	77.2727	1	4	0	0	0	0	0	0	0	USA	5	3	4	4	0	1	3	1	3	0	0	0	0	0	5	2	3	5	0	3	2	1	2	0	0	0	0	0	5
CF_Inj&EMI_130	1	1	45	2	65	Inches	1.651	150	Pounds (lbs)	68.1818	4	3	0	0	1	0	0	0	0	USA	1	5	5	4	0	5	5	5	5	5	0	0	5	5	4	5	5	5	3	5	5	5	5	4	3	0	5	5	5
CF_Inj&EMI_131	1	1	35	1	66	Inches	1.6764	140	Pounds (lbs)	63.6364	2	3	0	0	0	0	0	0	0	USA	4	3	5	3	2	5	5	5	5	4	1	4	5	5	4	4	5	5	3	5	5	5	5	5	4	4	4	5	5
CF_Inj&EMI_132	1	1	26	1	64	Inches	1.6256	125	Pounds (lbs)	56.8182	2	3	0	0	0	0	0	0	0	USA	3	3	4	3	3	4	4	4	4	1	0	2	3	4	0	2	3	3	2	4	3	3	3	2	2	3	2	3	1
CF_Inj&EMI_133	1	1	25	1	182	Inches	1.82	114	Pounds (lbs)	51.8182	3	4	0	0	1	0	0	0	0	USA	4	3	5	2	1	3	5	5	5	4	0	2	4	5	1	3	5	5	2	4	5	5	5	5	3	2	2	5	3
CF_Inj&EMI_134	1	1	27	1	67	Inches	1.7018	135	Pounds (lbs)	61.3636	1	2	0	0	0	0	0	0	0	USA	3	3	4	1	2	4	4	4	4	4	0	3	2	4	2	2	4	4	3	4	4	4	4	4	0	2	2	3	3
CF_Inj&EMI_135	1	1	27	2	72	Inches	1.8288	195	Pounds (lbs)	88.6364	4	1	0	0	1	1	2	1	2	USA	5	5	5	3	2	1	5	5	5	5	1	4	4	3	4	5	5	5	3	3	5	4	4	5	5	3	4	3	4
CF_Inj&EMI_136	1	1	41	1	64	Inches	1.6256	167	Pounds (lbs)	75.9091	4	2	0	0	1	0	0	0	0	USA	3	4	5	1	0	4	4	4	4	1	0	3	3	1	4	3	4	3	1	5	4	3	5	1	2	2	3	2	4
CF_Inj&EMI_137	1	1	40	1	63	Inches	1.6002	145	Pounds (lbs)	65.9091	3	5	0	0	0	0	0	0	0	USA	3	5	5	3	0	5	5	5	5	3	0	5	5	5	3	5	5	5	4	5	5	5	5	2	3	3	5	5	5
CF_Inj&EMI_138	1	1	25	1	59.5	Inches	1.5113	127	Pounds (lbs)	57.7273	1	3	0	0	0	0	0	0	0	USA	5	4	3	0	2	4	4	4	2	5	0	1	3	2	5	3	2	4	1	4	4	3	3	5	0	1	3	4	5
CF_Inj&EMI_139	1	1	49	1	66	Inches	1.6764	192	Pounds (lbs)	87.2727	1	3	0	0	0	0	0	0	0	USA	3	4	4	4	2	3	4	4	4	2	4	3	3	4	5	5	5	5	3	3	3	4	4	2	5	2	4	4	5
CF_Inj&EMI_140	1	1	27	1	55	Inches	1.397	120	Pounds (lbs)	54.5455	4	2	0	0	0	0	0	0	0	USA	5	5	5	5	3	5	5	5	5	5	0	4	4	5	4	5	5	5	4	5	5	5	5	5	5	5	5	5	5
CF_Inj&EMI_141	1	1	27	2	73	Inches	1.8542	200	Pounds (lbs)	90.9091	3	4	1	3	0	0	0	0	0	USA	2	4	5	2	2	1	5	5	4	3	3	4	4	4	3	5	4	5	2	3	5	5	4	3	4	4	4	4	3
CF_Inj&EMI_142	1	1	30	2	68	Inches	1.7272	175	Pounds (lbs)	79.5455	4	5	1	3	1	0	0	0	0	USA	1	1	5	2	0	0	5	5	5	1	0	0	4	1	1	4	5	5	3	3	5	4	5	2	0	4	4	3	0
CF_Inj&EMI_143	1	1	27	2	73	Inches	1.8542	200	Pounds (lbs)	90.9091	3	4	1	3	1	0	0	0	0	USA	3	5	5	4	2	2	5	5	4	4	0	3	4	4	0	5	4	4	3	2	5	4	4	3	3	3	4	4	2
CF_Inj&EMI_144	1	1	36	2	75	Inches	1.905	201	Pounds (lbs)	91.3636	1	4	0	0	0	0	0	0	0	Puerto Rico	4	4	4	2	0	0	4	4	3	3	0	2	4	3	3	4	3	4	2	3	4	4	3	3	2	3	4	4	3
CF_Inj&EMI_145	1	1	26	1	68	Inches	1.7272	125	Pounds (lbs)	56.8182	4	3	1	3	1	0	0	0	0	USA	2	5	5	5	1	5	5	5	4	5	0	5	5	5	0	5	4	5	3	3	5	5	5	5	5	5	5	5	5
CF_Inj&EMI_146	1	1	33	2	70	Inches	1.778	170	Pounds (lbs)	77.2727	2	2	0	0	0	0	0	0	0	USA	5	5	5	3	1	1	5	5	5	5	3	0	5	2	3	5	5	5	1	5	5	5	5	4	2	1	5	4	5
CF_Inj&EMI_147	1	1	38	1	69	Inches	1.7526	136	Pounds (lbs)	61.8182	2	2	0	0	0	0	0	0	0	USA	0	1	5	1	0	3	5	5	4	1	0	1	5	3	0	2	5	5	0	4	5	4	4	1	0	3	5	2	0
CF_Inj&EMI_148	1	1	35	2	67	Inches	1.7018	195	Pounds (lbs)	88.6364	3		0	0	0	0	0	0	0	USA	0	0	5	5	5	3	5	5	5	3	0	0	3	5	0	0	5	5	0	3	4	5	5	3	0	3	4	4	0
CF_Inj&EMI_149	1	1	32	1	64	Inches	1.6256	120	Pounds (lbs)	54.5455	3	3	0	0	1	0	0	0	0	USA	3	3	3	3	0	2	4	3	3	3	0	2	2	3	0	3	3	4	3	3	3	3	3	3	0	3	2	3	1
CF_Inj&EMI_150	1	1	42	2	69	Inches	1.7526	195	Pounds (lbs)	88.6364	2	3	0	0	0	0	0	0	0	USA	5	5	4	2	1	1	5	4	3	3	2	3	2	2	5	5	3	5	2	2	5	3	2	1	0	2	2	2	5
CF_Inj&EMI_151	1	1	44	1	56	Inches	1.4224	150	Pounds (lbs)	68.1818	3	4	0	0	0	0	0	0	0	USA	5	5	5	5	0	0	5	5	5	0	0	5	5	4	2	5	5	5	5	5	5	5	5	0	0	5	5	5	5
CF_Inj&EMI_152	1	1	36	2	72	Inches	1.8288	220	Pounds (lbs)	100	4	4	0	0	1	0	0	0	0	USA	4	3	5	4	1	2	3	5	4	2	0	1	3	3	5	4	4	4	3	4	4	5	4	2	0	3	4	3	5
CF_Inj&EMI_153	1	1	33	1	62	Inches	1.5748	133	Pounds (lbs)	60.4545	3	2	0	0	0	0	0	0	0	USA	4	3	5	3	1	2	5	4	3	0	0	0	4	1	3	3	3	4	0	4	4	4	4	1	4	0	4	0	5
CF_Inj&EMI_154	1	1	26	1	68	Inches	1.7272	167	Pounds (lbs)	75.9091	2	5	1	3	0	0	0	0	0	USA	5	5	5	4	1	2	5	5	4	5	0	4	3	5	4	5	5	5	1	3	5	5	5	5	0	5	4	4	5
CF_Inj&EMI_155	1	1	25	2	78	Inches	1.9812	200	Pounds (lbs)	90.9091	2	5	1	2	0	0	0	0	0	USA	0	4	5	0	0	0	5	5	5	5	0	4	5	4	0	4	4	5	2	4	5	5	5	5	0	3	5	3	0
CF_Inj&EMI_156	1	1	54	1	51.5	Inches	1.3081	95	Pounds (lbs)	95	4	3	0	0	1	0	0	0	0	USA	4	3	5	2	3	1	3	3	3	4	0	2	4	3	4	3	5	4	2	4	3	4	5	4	0	1	5	4	4
CF_Inj&EMI_157	1	1	33	1	62	Inches	1.5748	128	Pounds (lbs)	58.1818	3	2	0	0	0	0	0	0	0	USA	4	4	3	0	0	1	5	4	2	3	0	1	4	4	5	4	3	5	0	4	4	1	2	3	0	0	2	4	5
CF_Inj&EMI_158	1	1	40	2	75	Inches	1.905	310	Pounds (lbs)	140.909	1	0	0	0	0	0	0	0	0	USA	3	4	4	1	0	3	4	4	3	2	4	2	3	2	4	4	3	3	1	3	3	4	3	2	1	2	4	3	4
CF_Inj&EMI_159	1	1	24	2	75	Inches	1.905	180	Pounds (lbs)	81.8182	2	3	0	0	0	0	0	0	0	USA	1	3	4	1	1	4	5	5	4	4	2	3	3	4	0	2	3	4	1	4	4	4	3	3	2	2	4	3	3
CF_Inj&EMI_160	1	1	40	1	64	Inches	1.6256	178	Pounds (lbs)	80.9091	3	3	0	0	0	0	0	0	0	USA	4	5	5	3	2	3	5	4	3	4	5	3	4	4	5	5	4	5	3	4	5	5	3	5	5	3	4	4	5
CF_Inj&EMI_161	1	1	39	2	70	Inches	1.778	167	Pounds (lbs)	75.9091	4	4	0	0	1	0	0	0	0	USA	4	5	5	3	2	4	5	5	5	0	0	3	4	4	3	5	5	5	3	5	5	5	5	2	1	4	4	3	5
CF_Inj&EMI_162	1	1	36	2	70	Inches	1.778	180	Pounds (lbs)	81.8182	3	5	1	1	0	0	0	0	0	USA	4	4	5	2	2	2	5	5	4	3	0	3	4	4	1	3	4	4	3	3	5	5	5	3	1	4	4	4	2
CF_Inj&EMI_163	1	1	51	1	65	Inches	1.651	179	Pounds (lbs)	81.3636	3	3	0	0	0	0	0	0	0	USA	5	5	5	3	0	0	5	4	3	0	0	0	5	0	5	5	3	5	0	5	5	5	4	0	5	1	3	1	5
CF_Inj&EMI_164	1	1	24	2	74	Inches	1.8796	195	Pounds (lbs)	88.6364	2	4	0	0	0	0	0	0	0	USA	3	0	5	0	0	3	5	5	5	3	0	5	5	5	3	3	5	4	5	5	5	5	5	3	0	5	3	5	4
CF_Inj&EMI_165	1	1	30	1	65	Inches	1.651	177	Pounds (lbs)	80.4545	2	4	0	0	0	0	0	0	0	USA	4	4	5	1	0	3	5	5	4	5	0	3	3	5	5	5	5	5	3	4	4	5	4	4	4	5	4	4	5
CF_Inj&EMI_166	1	1	53	1	69	Inches	1.7526	142	Pounds (lbs)	64.5455	4	4	1	2	1	1	1	0	0	USA	0	5	5	0	1	0	5	5	3	2	0	4	0	4	0	5	3	0	5	5	5	3	0	3	5	3	0	3	0
CF_Inj&EMI_167	1	1	23	1	70	Inches	1.778	163	Pounds (lbs)	74.0909	1	4	0	0	0	0	0	0	0	USA	5	5	5	4	2	5	5	3	5	3	0	3	4	3	5	4	5	5	3	5	4	4	5	4	1	3	3	3	5
CF_Inj&EMI_168	1	1	44	1	55	Inches	1.397	140	Pounds (lbs)	63.6364	3	4	1	2	1	0	0	0	0	USA	4	3	4	4	4	5	5	5	4	4	0	5	4	4	3	3	4	5	5	4	4	4	3	4	4	5	3	4	4
CF_Inj&EMI_169	1	1	52	2	74	Inches	1.8796	220	Pounds (lbs)	100	1	3	0	0	0	0	0	0	0	USA	3	5	5	2	0	1	5	5	4	2	0	3	5	5	5	5	5	5	0	2	5	5	3	2	3	2	5	4	4
CF_Inj&EMI_170	1	1	42	2	71	Inches	1.8034	195	Pounds (lbs)	88.6364	3	3	1	2	0	0	0	0	0	USA	5	3	5	4	2	4	5	5	5	3	0	4	3	4	4	3	5	5	3	4	4	3	5	4	0	3	3	4	4
CF_Inj&EMI_171	1	1	32	1	67	Inches	1.7018	180	Pounds (lbs)	81.8182	1	5	0	0	0	0	0	0	0	USA	5	4	4	2	0	4	4	3	2	2	1	1	2	3	4	4	3	3	0	2	4	2	2	4	1	2	2	4	4
CF_Inj&EMI_172	1	1	35	1	64	Inches	1.6256	165	Pounds (lbs)	75	2	3	0	0	0	0	0	0	0	USA	5	3	5	2	2	4	5	4	5	3	0	0	2	4	4	1	4	4	1	5	4	5	5	3	0	0	1	0	4
CF_Inj&EMI_173	1	1	24	1	66.5	Inches	1.6891	150	Pounds (lbs)	68.1818	2	3	0	0	0	0	0	0	0	USA	5	5	5	3	3	4	5	4	5	4	1	2	3	4	4	4	5	5	3	5	5	4	5	4	1	4	4	4	4
CF_Inj&EMI_174	1	1	44	2	69	Inches	1.7526	170	Pounds (lbs)	77.2727	4	3	0	0	0	0	0	0	0	USA	5	5	5	4	2	2	5	5	5	5	2	3	5	5	2	5	5	5	4	5	5	5	5	5	2	4	5	5	5
CF_Inj&EMI_175	1	1	35	2	68	Inches	1.7272	162	Pounds (lbs)	73.6364	3	3	0	0	0	0	0	0	0	USA	3	4	4	1	1	0	5	5	5	2	0	1	4	3	3	4	4	3	2	4	4	4	4	2	4	2	1	3	3
CF_Inj&EMI_176	1	1	29	1	65	Inches	1.651	135	Pounds (lbs)	61.3636	0	3	1	2	1	0	0	0	0	USA	2	5	4	4	1	0	5	5	3	3	0	1	5	5	1	5	5	5	4	2	5	5	5	3	0	1	4	4	3
CF_Inj&EMI_177	1	1	31	1	68	Inches	1.7272	185	Pounds (lbs)	84.0909	1	1	0	0	0	0	0	0	0	USA	5	4	5	4	4	5	5	5	4	5	3	4	4	4	5	4	4	5	2	4	4	5	4	5	3	4	4	5	5
CF_Inj&EMI_178	1	1	23	1	61	Inches	1.5494	115	Pounds (lbs)	52.2727	2	3	0	0	0	0	0	0	0	USA	4	3	4	3	2	1	5	4	4	3	1	4	4	4	4	4	3	5	2	3	4	4	2	3	4	4	3	3	4
CF_Inj&EMI_179	1	1	36	1	66	Inches	1.6764	143	Pounds (lbs)	65	2	1	0	0	0	0	0	0	0	USA	3	5	4	3	1	4	5	4	4	1	0	4	4	4	3	5	4	4	2	4	5	4	4	2	1	3	3	3	3
CF_Inj&EMI_180	1	1	41	2	73	Inches	1.8542	230	Pounds (lbs)	104.545	3	4	1	2	1	0	0	0	0	USA	1	4	4	2	2	4	4	4	4	4	4	4	4	4	3	4	4	3	2	4	4	4	4	4	4	4	4	4	4
CF_Inj&EMI_181	1	1	35	1	67	Inches	1.7018	145	Pounds (lbs)	65.9091	3	4	0	0	1	0	0	0	0	USA	4	4	5	3	1	4	5	5	4	4	2	3	4	4	3	4	5	5	3	4	5	4	5	4	4	4	4	5	4
CF_Inj&EMI_182	1	1	30	2	69	Inches	1.7526	165	Pounds (lbs)	75	3	5	1	3	1	0	0	0	0	USA	3	4	5	3	4	4	4	5	5	5	1	2	3	3	2	5	5	4	4	5	3	3	5	5	1	5	4	4	2
CF_Inj&EMI_183	1	1	18	2	64	Inches	1.6256	158	Pounds (lbs)	71.8182	1	5	0	0	0	0	0	0	0	USA	4	5	5	0	4	2	5	5	5	3	0	5	5	5	4	5	5	5	5	5	5	5	5	5	5	5	4	5	4
CF_Inj&EMI_184	1	1	35	2	70	Inches	1.778	219	Pounds (lbs)	99.5455	2	3	0	0	0	0	0	0	0	USA	4	5	5	4	2	3	4	5	4	3	1	1	2	3	5	5	4	4	2	5	4	5	5	3	4	2	3	3	4
CF_Inj&EMI_185	1	1	26	2	77	Inches	1.9558	196	Pounds (lbs)	89.0909	1	4	0	0	0	0	0	0	0	USA	1	5	5	2	0	0	5	5	5	2	5	4	5	4	0	5	5	5	4	4	5	5	5	3	4	4	4	5	1
CF_Inj&EMI_186	1	1	50	1	68	Inches	1.7272	175	Pounds (lbs)	79.5455	1	3	1	2	0	0	0	0	0	USA	5	5	5	4	4	5	5	5	5	4	3	4	4	5	5	5	5	5	4	5	5	5	5	4	4	4	3	5	4
CF_Inj&EMI_187	1	1	30	1	67	Inches	1.7018	160	Pounds (lbs)	72.7273	3	5	0	0	1	0	0	0	0	USA	3	4	5	4	3	5	5	5	5	5	3	4	5	5	4	4	5	5	4	5	5	5	5	5	3	4	4	5	4
CF_Inj&EMI_188	1	1	32	1	66	Inches	1.6764	130	Pounds (lbs)	59.0909	4	5	1	3	1	1	2	0	0	USA	3	2	5	2	2	4	5	4	5	3	0	5	4	5	0	1	5	2	4	4	4	3	5	2	0	5	1	4	2
CF_Inj&EMI_189	1	1	41	1	67	Inches	1.7018	130	Pounds (lbs)	59.0909	3	3	1	2	0	0	2	0	0	USA	5	4	5	5	2	3	4	5	4	4	0	3	5	4	3	4	4	5	3	5	5	4	4	3	3	4	4	4	3
CF_Inj&EMI_190	1	1	20	2	65	Inches	1.651	140	Pounds (lbs)	63.6364	2	4	0	0	0	0	0	0	0	Puerto Rico	3	5	5	1	0	0	5	5	3	2	0	1	5	3	0	2	5	5	3	4	4	5	5	3	1	4	3	3	3
CF_Inj&EMI_191	1	1	32	1	65	Inches	1.651	117	Pounds (lbs)	53.1818	4	2	1	2	1	0	0	0	0	USA	1	4	5	3	0	4	5	5	5	5	0	4	1	3	0	4	5	3	1	5	5	4	5	5	1	5	3	2	3
CF_Inj&EMI_192	1	1	35	1	67	Inches	1.7018	126	Pounds (lbs)	57.2727	4	0	1	0	1	1	1	0	0	USA	1	5	5	2	2	5	5	5	5	4	0	3	4	4	3	5	5	2	1	5	5	5	5	3	4	4	4	3	3
CF_Inj&EMI_193	1	1	24	1	70	Inches	1.778	155	Pounds (lbs)	70.4545	3	5	1	3	1	0	0	0	0	USA	3	5	5	3	5	5	5	5	5	5	0	5	5	5	0	4	5	3	5	5	5	4	5	5	5	5	3	5	2
CF_Inj&EMI_194	1	1	33	1	65	Inches	1.651	185	Pounds (lbs)	84.0909	1	4	0	0	0	0	0	0	0	Puerto Rico	0	5	5	0	0	3	5	4	5	0	0	3	5	5	3	5	5	4	4	2	5	5	5	3	5	5	5	5	0
CF_Inj&EMI_195	1	1	29	1	64	Inches	1.6256	147	Pounds (lbs)	66.8182	2	3	0	0	0	0	0	0	0	USA	4	5	5	4	4	2	5	5	4	1	2	5	5	5	4	5	5	5	4	4	5	4	5	3	4	5	4	5	5
CF_Inj&EMI_196	1	1	36	1	63	Inches	1.6002	120	Pounds (lbs)	54.5455	1	2	0	0	0	0	0	0	0	Puerto Rico	2	5	5	1	1	3	5	5	5	2	1	5	5	3	0	5	5	4	4	3	5	5	5	1	5	5	4	4	0
CF_Inj&EMI_197	1	1	30	2	70	Inches	1.778	225	Pounds (lbs)	102.273	2	5	1	2	0	0	0	0	0	USA	1	0	4	0	1	2	1	4	3	5	0	2	1	0	2	0	3	0	2	2	5	1	1	5	0	1	1	1	1
CF_Inj&EMI_198	1	1	30	2	70	Inches	1.778	175	Pounds (lbs)	79.5455	3	4	1	3	1	0	0	0	0	USA	3	5	5	5	3	3	5	5	5	5	0	5	5	5	0	5	5	5	5	5	5	5	5	5	0	5	5	5	0
CF_Inj&EMI_199	1	1	38	2	70	Inches	1.778	196	Pounds (lbs)	89.0909	1	2	0	0	0	0	0	0	0	USA	4	4	4	3	3	2	4	4	3	2	0	4	4	3	4	4	3	4	2	3	4	3	3	2	1	1	3	3	4
CF_Inj&EMI_200	1	1	27	2	69	Inches	1.7526	175	Pounds (lbs)	79.5455	4	4	1	3	1	0	0	0	0	USA	3	5	5	5	2	3	5	5	5	3	0	3	4	3	0	5	5	2	0	4	5	5	5	5	5	5	5	5	0
CF_Inj&EMI_201	1	1	31	1	61	Inches	1.5494	135	Pounds (lbs)	61.3636	4	5	1	2	0	0	0	0	0	USA	0	3	3	3	4	3	5	5	5	4	0	5	5	5	0	3	5	3	3	3	3	5	5	4	0	2	1	4	3
CF_Inj&EMI_202	1	1	24	2	63	Inches	1.6002	170	Pounds (lbs)	77.2727	4	5	1	3	1	0	0	0	0	USA	0	5	5	5	5	5	5	5	5	5	0	5	5	5	0	5	5	5	5	5	5	5	5	5	0	5	5	5	0
CF_Inj&EMI_203	1	1	49	1	65	Inches	1.651	125	Pounds (lbs)	56.8182	3	3	1	1	1	0	0	0	0	USA	4	5	5	0	0	0	5	4	5	4	0	1	1	0	4	4	5	4	0	4	4	4	1	4	0	2	1	1	4
CF_Inj&EMI_204	1	1	23	1	65	Inches	1.651	245	Pounds (lbs)	111.364	4	4	1	2	1	0	0	0	0	USA	3	5	5	5	5	5	5	5	5	5	0	1	3	4	5	5	5	5	5	5	5	5	5	5	3	5	5	5	5
CF_Inj&EMI_205	1	1	37	1	64.5	Inches	1.6383	131	Pounds (lbs)	59.5455	1	2	0	0	0	0	0	0	0	USA	5	4	4	4	2	4	4	2	3	4	3	2	3	3	5	4	3	5	2	5	4	2	4	4	3	1	3	4	5
CF_Inj&EMI_206	1	1	34	1	62	Inches	1.5748	145	Pounds (lbs)	65.9091	4	4	1	3	1	0	0	0	0	USA	1	5	5	3	1	5	5	5	5	5	0	4	5	5	0	4	5	5	2	5	4	5	5	3	0	5	4	5	0
CF_Inj&EMI_207	1	1	24	1	70	Inches	1.778	155	Pounds (lbs)	70.4545	3	5	1	3	1	0	0	0	0	USA	3	4	5	3	4	5	5	5	5	5	1	5	5	5	1	4	5	4	5	5	5	5	5	5	3	5	5	5	2
CF_Inj&EMI_208	1	1	28	1	62	Inches	1.5748	140	Pounds (lbs)	63.6364	2	5	1	3	1	0	0	0	0	USA	4	5	5	3	3	3	5	5	5	5	0	4	4	5	4	4	5	4	5	4	5	5	5	5	2	3	4	4	5
CF_Inj&EMI_209	1	1	24	2	73	Inches	1.8542	202	Pounds (lbs)	91.8182	4	4	1	3	1	0	0	0	0	USA	4	4	5	1	1	4	5	5	5	5	0	5	5	5	1	5	5	5	4	4	5	4	5	4	3	5	0	3	3
CF_Inj&EMI_210	1	1	55	1	62	Inches	1.5748	122	Pounds (lbs)	55.4545	3	3	0	0	1	0	0	0	0	USA	4	5	5	5	2	3	5	5	5	5	0	1	4	4	3	5	5	5	3	5	5	5	5	5	2	1	5	4	4
CF_Inj&EMI_211	1	1	24	2	75	Inches	1.905	260	Pounds (lbs)	118.182	2	4	0	0	0	0	0	0	0	USA	4	5	5	4	1	1	5	3	0	3	0	0	5	3	5	5	0	5	0	5	5	5	5	3	5	0	5	0	5
CF_Inj&EMI_212	1	1	52	2	75	Inches	1.905	215	Pounds (lbs)	97.7273	3	3	0	0	0	0	0	0	0	USA	5	5	5	5	3	1	5	4	5	3	0	3	4	4	5	1	5	5	3	5	4	2	4	3	2	2	3	3	5
CF_Inj&EMI_213	1	0					0
CF_Inj&EMI_214	1	1	38	2	190	Centimeters	1.9	88	Kilograms (kg)	88	3	3	1	2	1	0	1	0	0	UK
CF_Inj&EMI_215	1	1	29	2	170	Centimeters	1.7	70	Kilograms (kg)	70	0	5	0	0	0	0	0	0	0	UK
CF_Inj&EMI_216	1	1	51	2	66	Inches	1.6764	87	Kilograms (kg)	87	2	3	1	3	0	0	0	0	0	UK
CF_Inj&EMI_217	1	1	40	1	64	Inches	1.6256	125	Pounds (lbs)	56.8182	2	4	1	3	0	0	0	0	0	USA
CF_Inj&EMI_218	1	1	32	2	69	Inches	1.7526	175	Pounds (lbs)	79.5455	5	3	1	3	1	0	0	0	0	USA
CF_Inj&EMI_219	1	1	36	2	73	Inches	1.8542	225	Pounds (lbs)	102.273	4	5	0	0	1	0	0	0	0	USA
CF_Inj&EMI_220	1	1	26	1	65	Inches	1.651	159	Pounds (lbs)	72.2727	1	2	0	0	0	0	0	0	0	USA
CF_Inj&EMI_221	1	1	30	2	170	Centimeters	1.7	74	Kilograms (kg)	74	2	4	0	0	0	0	0	0	0	UK
CF_Inj&EMI_222	1	1	21	1	62	Inches	1.5748	130	Pounds (lbs)	59.0909	3	3	0	0	0	0	0	0	0	USA
CF_Inj&EMI_223	1	1	33	2	72	Inches	1.8288	219	Pounds (lbs)	99.5455	4	4	1	2	0	0	0	0	0	USA
CF_Inj&EMI_224	1	1	31	1	61.75	Inches	1.56845	132	Pounds (lbs)	60	4	5	1	3	1	0	0	0	0	USA
CF_Inj&EMI_225	1	1	52	1	63.5	Inches	1.6129	117	Pounds (lbs)	53.1818	2	4	1	0	0	1	0	0	0	USA
CF_Inj&EMI_226	1	1	41	1	61	Inches	1.5494	116	Pounds (lbs)	52.7273	1	5	0	0	0	0	0	0	0	USA
CF_Inj&EMI_227	1	1	27	1	69	Inches	1.7526	140	Pounds (lbs)	63.6364	4	4	1	2	1	0	0	0	0	USA
CF_Inj&EMI_228	1	1	22	2	77	Inches	1.9558	153	Pounds (lbs)	69.5455	1	4	0	0	0	0	0	0	0	USA
CF_Inj&EMI_229	1	1	34	1	68	Inches	1.7272	140	Pounds (lbs)	63.6364	3	4	1	2	0	0	0	0	0	USA
CF_Inj&EMI_230	1	1	28	1	65	Centimeters	1.651	130	Pounds (lbs)	59.0909	2	1	0	0	0	0	0	0	0	USA
CF_Inj&EMI_231	1	1	21	2	66	Inches	1.6764	155	Pounds (lbs)	70.4545	4	4	0	0	0	0	0	0	0	USA
CF_Inj&EMI_232	1	1	47	2	70	Inches	1.778	272	Pounds (lbs)	123.636	5	2	0	0	0	0	0	0	0	USA
CF_Inj&EMI_233	1	1	28	1	67	Inches	1.7018	200	Pounds (lbs)	90.9091	3	5	1	3	1	0	0	0	0	USA
CF_Inj&EMI_234	1	1	51	1	67	Inches	1.7018	146	Pounds (lbs)	66.3636	3	3	0	0	0	0	0	0	0	USA
CF_Inj&EMI_235	1	1	30	2	72	Inches	1.8288	213	Pounds (lbs)	96.8182	5	5	1	3	1	1	2	1	2	USA
CF_Inj&EMI_236	1	1	32	1	63	Inches	1.6002	125	Pounds (lbs)	56.8182	4	5	1	3	1	0	0	0	0	USA
CF_Inj&EMI_237	1	1	50	1	62	Inches	1.5748	108	Pounds (lbs)	49.0909	1	2	0	0	0	0	0	0	0	USA
CF_Inj&EMI_238	1	1	27	2	71	Inches	1.8034	185	Pounds (lbs)	84.0909	4	4	1	2	1	0	0	0	0	USA
CF_Inj&EMI_239	1	1	28	2	55	Inches	1.397	160	Pounds (lbs)	72.7273	4	4	1	3	1	0	0	0	0	USA
CF_Inj&EMI_240	1	1	24	1	69	Inches	1.7526	150	Pounds (lbs)	68.1818	3	4	1	3	1	1	2	0	0	USA
CF_Inj&EMI_241	1	1	26	1	63	Inches	1.6002	58	Kilograms (kg)	58	3	4	1	2	0	0	2	0	0	UK
CF_Inj&EMI_242	1	1	35	1	64	Inches	1.6256	110	Pounds (lbs)	50	2	2	0	0	0	0	0	0	0	USA
CF_Inj&EMI_243	1	1	39	1	66	Inches	1.6764	150	Pounds (lbs)	68.1818	4	5	1	3	1	1	1	0	0	USA
CF_Inj&EMI_244	1	1	29	1	64	Inches	1.6256	160	Pounds (lbs)	72.7273	4	2	1	2	1	0	0	0	0	USA
CF_Inj&EMI_245	1	1	35	2	67	Inches	1.7018	170	Pounds (lbs)	77.2727	3	4	1	3	0	0	0	0	0	USA
CF_Inj&EMI_246	1	1	35	2	69	Inches	1.7526	172	Pounds (lbs)	78.1818	3	2	1	2	1	0	0	0	0	USA
CF_Inj&EMI_247	1	1	32	1	72	Inches	1.8288	161	Pounds (lbs)	73.1818	3	5	1	3	1	0	0	0	0	USA
CF_Inj&EMI_248	2	1	26	1	67	Pulgadas	1.7018	155	Pounds (lbs)	70.4545	1	4	0	0	0	0	0	0	0	Puerto Rico
CF_Inj&EMI_249	1	1	38	2	68	Inches	1.7272	148	Pounds (lbs)	67.2727	2	5	1	2	0	0	0	0	0	USA
CF_Inj&EMI_250	1	1	27	1	67	Inches	1.7018	168	Pounds (lbs)	76.3636	3	4	1	2	0	0	0	0	0	USA
CF_Inj&EMI_251	1	1	27	2	67	Inches	1.7018	160	Pounds (lbs)	72.7273	5	4	1	3	0	0	0	0	0	USA
CF_Inj&EMI_252	1	1	22	1	61	Inches	1.5494	117	Pounds (lbs)	53.1818	4	5	1	3	1	0	0	0	0	USA
CF_Inj&EMI_253	2	1	42	1	175	Centimetros	1.75	75	Kilogramos	75	1	1	0	0	0	0	0	0	0	España
CF_Inj&EMI_254	1	1	38	2	69	Inches	1.7526	260	Pounds (lbs)	118.182	3	4	0	0	1	0	0	0	0	USA
CF_Inj&EMI_255	1	1	29	2	63	Inches	1.6002	147	Pounds (lbs)	66.8182	2	3	0	0	0	0	0	0	0	USA
CF_Inj&EMI_256	1	1	37	1	169	Centimeters	1.69	67	Kilograms (kg)	67	0	5	1	3	1	0	0	0	0	UK
CF_Inj&EMI_257	1	1	43	1	66	Inches	1.6764	205	Pounds (lbs)	93.1818	0	3	1	2	0	0	0	0	0	USA
CF_Inj&EMI_258	1	1	38	2	70	Inches	1.778	170	Pounds (lbs)	77.2727	3	4	1	3	1	0	0	0	0	USA
CF_Inj&EMI_259	1	1	56	2	68	Inches	1.7272	172	Pounds (lbs)	78.1818	2	3	1	2	0	0	0	0	0	USA
CF_Inj&EMI_260	1	1	30	2	71	Inches	1.8034	205	Pounds (lbs)	93.1818	3	5	0	0	0	0	0	0	0	USA
CF_Inj&EMI_261	1	1	26	2	72	Inches	1.8288	175	Pounds (lbs)	79.5455	3	3	1	3	0	0	0	0	0	USA
CF_Inj&EMI_262	1	1	27	1	68	Inches	1.7272	155	Pounds (lbs)	70.4545	3	3	0	0	1	0	0	0	0	USA
CF_Inj&EMI_263	1	1	24	1	63	Inches	1.6002	125	Pounds (lbs)	56.8182	2	3	1	2	0	0	0	0	0	Puerto Rico
CF_Inj&EMI_264	2	1	31	2	60	Pulgadas	1.524	192	Libras	87.2727	3	4	1	2	0	0	0	0	0	Puerto Rico
CF_Inj&EMI_265	1	1	34	1	71	Inches	1.8034	243	Pounds (lbs)	110.455	3	4	0	0	0	0	0	0	0	USA
CF_Inj&EMI_266	1	1	35	1	66	Inches	1.6764	178	Pounds (lbs)	80.9091	3	4	1	2	0	0	0	0	0	USA
CF_Inj&EMI_267	1	1	39	2	72	Inches	1.8288	210	Pounds (lbs)	95.4545	4	4	1	3	1	0	0	0	0	USA
CF_Inj&EMI_268	1	1	45	1	66	Inches	1.6764	170	Pounds (lbs)	77.2727	3	3	0	0	0	0	0	0	0	USA
CF_Inj&EMI_269	1	1	22	2	69	Inches	1.7526	165	Pounds (lbs)	75	5	3	1	3	1	0	0	1	1	USA
CF_Inj&EMI_270	1	1	41	1	62	Inches	1.5748	150	Pounds (lbs)	68.1818	1	4	0	0	0	0	0	0	0	USA
CF_Inj&EMI_271	1	1	24	2	68	Inches	1.7272	175	Pounds (lbs)	79.5455	2	3	1	3	0	0	0	0	0	Puerto Rico
CF_Inj&EMI_272	1	1	25	2	69	Inches	1.7526	160	Pounds (lbs)	72.7273	0	3	1	3	0	0	0	0	0	USA
CF_Inj&EMI_273	2	1	31	1	66	Inches	1.6764	140	Libras	63.6364	1	3	0	0	0	0	0	0	0	Puerto Rico
CF_Inj&EMI_274	2	1	22	1	170	Centimetros	1.7	135	Libras	61.3636	1	4	0	0	0	0	1	0	1	Guatemala
CF_Inj&EMI_275	1	1	38	2	74	Inches	1.8796	272	Pounds (lbs)	123.636	1	1	0	0	0	0	0	0	0	USA
CF_Inj&EMI_276	1	1	60	2	72	Inches	1.8288	190	Pounds (lbs)	86.3636	3	2	1	2	1	0	0	0	0	UK
CF_Inj&EMI_277	1	1	20	2	69	Inches	1.7526	168	Pounds (lbs)	76.3636	3	4	1	3	1	0	0	0	0	USA
CF_Inj&EMI_278	2	1	34	2	170	Centimetros	1.7	84	Kilogramos	84	1	2	0	0	0	0	0	0	0	España
CF_Inj&EMI_279	1	1	33	2	71	Inches	1.8034	80	Kilograms (kg)	80	4	3	1	3	1	0	0	0	0	ENGLAND
CF_Inj&EMI_280	1	1	26	1	65	Inches	1.651	125	Pounds (lbs)	56.8182	3	5	0	0	0	0	0	0	0	Korea
CF_Inj&EMI_281	1	1	35	2	71	Inches	1.8034	220	Pounds (lbs)	100	2	3	0	0	1	0	0	0	0	USA
CF_Inj&EMI_282	1	1	41	2	74	Inches	1.8796	242	Pounds (lbs)	110	5	5	1	3	1	0	0	0	0	USA
CF_Inj&EMI_283	1	1	33	2	75	Inches	1.905	235	Pounds (lbs)	106.818	4	4	1	3	1	0	0	0	0	USA
CF_Inj&EMI_284	1	1	32	2	75	Inches	1.905	200	Pounds (lbs)	90.9091	3	3	0	0	1	0	0	0	0	USA
CF_Inj&EMI_285	2	1	23	2	180	Centimetros	1.8	85	Kilogramos	85	3	3	0	0	0	0	0	0	1	Chile
CF_Inj&EMI_286	1	1	25	2	67	Inches	1.7018	170	Pounds (lbs)	77.2727	2	2	1	2	0	0	0	0	0	USA
CF_Inj&EMI_287	1	1	31	2	72	Inches	1.8288	180	Pounds (lbs)	81.8182	4	3	1	3	1	0	0	0	0	USA
CF_Inj&EMI_288	1	1	23	2	67	Inches	1.7018	155	Pounds (lbs)	70.4545	4	5	1	3	1	0	0	0	0	USA
CF_Inj&EMI_289	1	1	34	2	67	Inches	1.7018	140	Pounds (lbs)	63.6364	4	4	1	2	1	0	0	0	0	USA
CF_Inj&EMI_290	1	1	36	2	65	Inches	1.651	135	Pounds (lbs)	61.3636	4	5	0	0	0	0	0	0	0	USA
CF_Inj&EMI_291	1	1	25	2	71	Inches	1.8034	190	Pounds (lbs)	86.3636	3	6	1	1	1	0	0	0	0	USA
CF_Inj&EMI_292	1	1	45	2	70	Inches	1.778	205	Pounds (lbs)	93.1818	4	4	1	2	1	0	0	0	0	USA
CF_Inj&EMI_293	1	1	26	2	73	Inches	1.8542	178	Pounds (lbs)	80.9091	3	4	0	0	0	0	0	0	0	USA
CF_Inj&EMI_294	1	1	33	1	66	Inches	1.6764	135	Pounds (lbs)	61.3636	3	0	0	0	1	0	0	0	0	USA
CF_Inj&EMI_295	1	1	21	2	68	Inches	1.7272	155	Pounds (lbs)	70.4545	4	3	0	0	1	0	0	0	0	USA
CF_Inj&EMI_296	1	1	23	2	73	Inches	1.8542	225	Pounds (lbs)	102.273	4	5	1	3	1	0	0	0	0	USA
CF_Inj&EMI_297	1	1	33	1	66	Inches	1.6764	135	Pounds (lbs)	61.3636	3	0	0	0	1	0	0	0	0	USA
CF_Inj&EMI_298	1	1	22	2	72	Inches	1.8288	180	Pounds (lbs)	81.8182	4	4	1	3	1	0	0	0	0	USA
CF_Inj&EMI_299	1	1	30	2	72	Inches	1.8288	185	Pounds (lbs)	84.0909	2	2	0	0	0	0	0	0	0	USA
CF_Inj&EMI_300	1	1	33	1	67	Inches	1.7018	167	Pounds (lbs)	75.9091	3	6	0	0	0	0	0	0	0	Canada
CF_Inj&EMI_301	1	1	38	1	64	Inches	1.6256	135	Pounds (lbs)	61.3636	1	3	0	0	0	0	0	0	0	USA
CF_Inj&EMI_302	1	1	35	1	67	Inches	1.7018	148	Pounds (lbs)	67.2727	3	5	1	2	1	0	1	0	0	USA
CF_Inj&EMI_303	1	1	35	1	63	Inches	1.6002	124	Pounds (lbs)	56.3636	3	3	0	0	0	0	0	0	0	USA
CF_Inj&EMI_304	1	1	30	1	64	Inches	1.6256	120	Pounds (lbs)	54.5455	2	5	0	0	0	0	0	0	0	USA
CF_Inj&EMI_305	1	1	45	1	65	Inches	1.651	175	Pounds (lbs)	79.5455	3	5	1	1	0	1	1	0	0	USA
CF_Inj&EMI_306	1	1	43	2	74	Inches	1.8796	205	Pounds (lbs)	93.1818	4	5	1	3	1	0	0	0	0	USA
CF_Inj&EMI_307	1	1	36	2	74	Inches	1.8796	185	Pounds (lbs)	84.0909	4	3	0	0	0	0	0	0	0	USA
CF_Inj&EMI_308	1	1	50	1	64	Inches	1.6256	127	Pounds (lbs)	57.7273	0	5	0	0	0	0	0	0	0	USA
CF_Inj&EMI_309	1	1	29	1	63	Inches	1.6002	145	Pounds (lbs)	65.9091	4	4	0	0	1	0	1	0	0	USA
CF_Inj&EMI_310	1	1	40	1	61	Inches	1.5494	128	Pounds (lbs)	58.1818	5	4	0	0	1	0	0	0	0	USA
CF_Inj&EMI_311	1	1	35	1	62.5	Inches	1.5875	115	Pounds (lbs)	52.2727	3	3	0	0	0	0	0	0	0	USA
CF_Inj&EMI_312	1	1	40	2	72	Inches	1.8288	195	Pounds (lbs)	88.6364	4	4	1	3	1	1	3	1	2	USA
CF_Inj&EMI_313	1	1	21	2	70	Inches	1.778	180	Pounds (lbs)	81.8182	2	6	1	3	1	1	2	0	0	USA
CF_Inj&EMI_314	1	1	30	2	76	Inches	1.9304	240	Pounds (lbs)	109.091	3	5	1	3	1	0	0	0	0	USA
CF_Inj&EMI_315	1	1	36	2	72	Inches	1.8288	190	Pounds (lbs)	86.3636	5	2	1	2	1	0	0	0	0	USA
CF_Inj&EMI_316	1	1	43	2	66	Inches	1.6764	190	Pounds (lbs)	86.3636	1	4	0	0	0	0	0	0	0	Puerto Rico
CF_Inj&EMI_317	1	1	30	1	68	Inches	1.7272	138	Pounds (lbs)	62.7273	4	3	1	3	1	0	0	0	0	USA
CF_Inj&EMI_318	1	1	27	2	74	Inches	1.8796	220	Pounds (lbs)	100	5	6	1	3	1	0	1	0	0	USA
CF_Inj&EMI_319	1	1	34	1	58	Inches	1.4732	120	Pounds (lbs)	54.5455	5	5	1	3	1	0	0	0	0	USA
CF_Inj&EMI_320	1	1	29	2	70	Inches	1.778	170	Pounds (lbs)	77.2727	5	4	0	0	1	0	1	0	0	USA
CF_Inj&EMI_321	1	1	24	2	71	Inches	1.8034	205	Pounds (lbs)	93.1818	3	6	1	3	1	1	1	0	0	USA
CF_Inj&EMI_322	1	1	27	2	74	Inches	1.8796	210	Pounds (lbs)	95.4545	3	5	1	3	0	0	0	0	0	USA
CF_Inj&EMI_323	1	1	32	2	71	Inches	1.8034	200	Pounds (lbs)	90.9091	1	3	0	0	0	0	0	0	0	USA
CF_Inj&EMI_324	1	1	24	1	66	Inches	1.6764	135	Pounds (lbs)	61.3636	3	5	1	3	1	0	0	0	0	USA
CF_Inj&EMI_325	1	1	39	1	61	Inches	1.5494	145	Pounds (lbs)	65.9091	4	3	0	0	0	0	0	0	0	USA
CF_Inj&EMI_326	1	1	22	1	71	Inches	1.8034	165	Pounds (lbs)	75	3	3	0	0	0	0	0	0	0	USA
CF_Inj&EMI_327	1	1	29	2	68	Inches	1.7272	160	Pounds (lbs)	72.7273	3	5	1	3	1	0	0	0	0	USA
CF_Inj&EMI_328	1	1	31	2	67	Inches	1.7018	171	Pounds (lbs)	77.7273	5	0	1	3	1	0	0	0	0	USA
CF_Inj&EMI_329	1	1	35	2	68	Inches	1.7272	200	Pounds (lbs)	90.9091	2	4	1	2	0	0	0	0	0	USA
CF_Inj&EMI_330	1	1	37	2	72	Inches	1.8288	163	Pounds (lbs)	74.0909	4	2	0	0	1	0	0	0	0	USA
CF_Inj&EMI_331	1	1	20	2	66	Inches	1.6764	145	Pounds (lbs)	65.9091	4	4	1	3	1	1	2	0	0	USA
CF_Inj&EMI_332	1	1	26	2	69.5	Inches	1.7653	230	Pounds (lbs)	104.545	4	5	1	3	1	1	1	0	0	USA
CF_Inj&EMI_333	1	1	38	2	66	Inches	1.6764	210	Pounds (lbs)	95.4545	3	2	1	2	0	0	0	0	0	USA
CF_Inj&EMI_334	1	1	26	1	60	Inches	1.524	50	Kilograms (kg)	50	4	4	1	3	1	0	0	0	0	USA
CF_Inj&EMI_335	1	1	38	1	64.5	Centimeters	1.6383	132	Pounds (lbs)	60	2	3	1	2	0	0	0	0	0	USA
CF_Inj&EMI_336	1	1	30	2	71	Inches	1.8034	180	Pounds (lbs)	81.8182	4	6	0	0	1	1	1	1	1	Argentina
CF_Inj&EMI_337	1	1	25	2	193	Centimeters	1.93	210	Pounds (lbs)	95.4545	2	5	0	0	0	0	0	0	0	Canada
CF_Inj&EMI_338	1	1	25	2	76	Inches	1.9304	230	Pounds (lbs)	104.545	4	4	1	3	1	1	2	1	2	USA
CF_Inj&EMI_339	1	1	29	2	69	Inches	1.7526	220	Pounds (lbs)	100	4	4	0	0	1	0	0	0	0	USA
CF_Inj&EMI_340	1	1	23	1	167	Inches	1.67	153	Pounds (lbs)	69.5455	1	4	1	3	0	0	0	0	0	USA
CF_Inj&EMI_341	1	1	29	2	66	Inches	1.6764	153	Pounds (lbs)	69.5455	4	5	1	3	1	0	0	0	0	USA
CF_Inj&EMI_342	1	1	35	2	67	Inches	1.7018	160	Pounds (lbs)	72.7273	4	6	1	3	1	0	0	0	0	USA
CF_Inj&EMI_343	1	1	35	2	76	Inches	1.9304	242	Pounds (lbs)	110	4	5	1	3	0	0	0	0	0	USA
CF_Inj&EMI_344	1	1	50	1	66	Inches	1.6764	141	Pounds (lbs)	64.0909	2	2	0	0	0	0	0	0	0	USA
CF_Inj&EMI_345	1	1	32	1	66	Inches	1.6764	140	Pounds (lbs)	63.6364	3	4	1	3	1	0	0	0	0	USA
CF_Inj&EMI_346	1	1	48	2	70	Inches	1.778	192	Pounds (lbs)	87.2727	1	4	0	0	0	0	0	0	0	USA
CF_Inj&EMI_347	1	1	30	2	74	Inches	1.8796	205	Pounds (lbs)	93.1818	4	5	1	3	1	1	1	0	0	USA
CF_Inj&EMI_348	1	1	54	2	68	Inches	1.7272	240	Pounds (lbs)	109.091	1	3	0	0	0		0	0	0	USA
CF_Inj&EMI_349	1	1	38	1	65	Inches	1.651	156	Pounds (lbs)	70.9091	3	5	0	0	0	0	0	0	0	USA
CF_Inj&EMI_350	1	1	24	1	66	Inches	1.6764	145	Pounds (lbs)	65.9091	4	4	1	3	1	1	3	0	0	USA
CF_Inj&EMI_351	1	1	32	2	63	Inches	1.6002	142	Pounds (lbs)	64.5455	4	5	1	3	1	1	1	1	1	USA
CF_Inj&EMI_352	1	1	23	2	175	Centimeters	1.75	180	Pounds (lbs)	81.8182	3	4	0	0	1	0	0	0	0	Guatemala
CF_Inj&EMI_353	1	1	27	1	69	Inches	1.7526	245	Pounds (lbs)	111.364	1	2	0	0	0	0	0	0	0	USA
CF_Inj&EMI_354	1	1
CF_Inj&EMI_355	1	1	34	1	66	Inches	1.6764	123	Pounds (lbs)	55.9091	3	3	0	0	0	0	0	0	0	USA
CF_Inj&EMI_356	1	1	39	2	76	Inches	1.9304	225	Pounds (lbs)	102.273	4	3	0	0	0	0	0	0	0	USA
CF_Inj&EMI_357	1	1	36	1	63	Inches	1.6002	155	Pounds (lbs)	70.4545	4	3	1	3	1	1	3	1	2	USA
CF_Inj&EMI_358	1	1	44	2	72	Inches	1.8288	210	Pounds (lbs)	95.4545	3	4	0	0	0	0	0	0	0	USA
CF_Inj&EMI_359	1	1	23	2	72	Inches	1.8288	203	Pounds (lbs)	92.2727	2	4	0	0	0	0	0	0	0	USA
CF_Inj&EMI_360	1	1	29	2	68	Inches	1.7272	170	Pounds (lbs)	77.2727	3	4	0	0	1	0	0	0	0	USA
CF_Inj&EMI_361	1	1	42	1	61	Inches	1.5494	180	Pounds (lbs)	81.8182	3	3	0	0	1	0	0	0	0	USA
CF_Inj&EMI_362	1	1	31	2	66	Inches	1.6764	175	Pounds (lbs)	79.5455	4	4	1	3	1	1	3	1	2	USA
CF_Inj&EMI_363	1	1	32	1	70	Inches	1.778	170	Pounds (lbs)	77.2727	5	4	1	3	1	1	3	1	2	USA
CF_Inj&EMI_364	1	1	27	2	71	Inches	1.8034	195	Pounds (lbs)	88.6364	1	4	0	0	0	0	0	0	0	USA
CF_Inj&EMI_365	1	1	36	2	71	Inches	1.8034	200	Pounds (lbs)	90.9091	0	4	1	3	1	1	1	0	0	USA
CF_Inj&EMI_366	1	1	39	2	68	Inches	1.7272	165	Pounds (lbs)	75	4	4	0	0	0	0	0	0	0	USA
CF_Inj&EMI_367	1	1	34	2	73	Inches	1.8542	195	Pounds (lbs)	88.6364	2	3	0	0	0	0	0	0	0	USA
CF_Inj&EMI_368	1	1	28	1	63	Inches	1.6002	130	Pounds (lbs)	59.0909	4	3	0	0	1	0	0	0	0	USA
CF_Inj&EMI_369	1	1	40	2	69	Inches	1.7526	186	Pounds (lbs)	84.5455	4	5	1	3	1	0	0	0	0	USA
CF_Inj&EMI_370	1	1	26	2	67	Inches	1.7018	190	Pounds (lbs)	86.3636	3	3	0	0	1	1	1	0	0	USA
CF_Inj&EMI_371	1	1	30	1	63	Inches	1.6002	140	Pounds (lbs)	63.6364	0	3	1	2	1	0	0	0	0	USA
CF_Inj&EMI_372	1	1	29	2	71	Inches	1.8034	185	Pounds (lbs)	84.0909	4	2	0	0	1	0	2	0	0	USA
CF_Inj&EMI_373	1	1	46	1	61	Inches	1.5494	133	Pounds (lbs)	60.4545	1	2	0	0	0	0	0	0	0	USA
CF_Inj&EMI_374	1	1	31	2	72	Inches	1.8288	190	Pounds (lbs)	86.3636	1	5	1	2	0	0	0	0	0	USA
CF_Inj&EMI_375	1	1	34	2	69	Inches	1.7526	185	Pounds (lbs)	84.0909	2	0	1	0	0	0	0	0	0	USA
CF_Inj&EMI_376	1	1	27	2	68	Inches	1.7272	160	Pounds (lbs)	72.7273	2	5	0	0	0	0	0	0	0	USA
CF_Inj&EMI_377	1	1	27	1	64	Inches	1.6256	130	Pounds (lbs)	59.0909	1	2	0	0	0	0	0	0	0	USA
CF_Inj&EMI_378	1	1	28	2	69	Inches	1.7526	210	Pounds (lbs)	95.4545	3	4	1	3	0	0	0	0	0	USA
CF_Inj&EMI_379	1	1	34	1	73	Inches	1.8542	246	Pounds (lbs)	111.818	2	4	0	0	0	0	0	0	0	USA
CF_Inj&EMI_380	1	1	24	1	64	Inches	1.6256	135	Pounds (lbs)	61.3636	4	5	1	3	1	1	3	1	1	USA
CF_Inj&EMI_381	1	1	20	2	70	Inches	1.778	147	Pounds (lbs)	66.8182	2	5	0	0	0	0	0	0	0	USA
CF_Inj&EMI_382	1	1	25	2	76	Inches	1.9304	210	Pounds (lbs)	95.4545	1	4	0	0	0	0	0	0	0	USA
CF_Inj&EMI_383	1	1	25	2	72	Inches	1.8288	180	Pounds (lbs)	81.8182	4	5	1	3	1	1	2	0	0	USA
CF_Inj&EMI_384	1	1	28	2	64	Inches	1.6256	225	Pounds (lbs)	102.273	2	5	0	0	1	0	0	0	0	USA
CF_Inj&EMI_385	1	1	36	1	64	Inches	1.6256	138	Pounds (lbs)	62.7273	5	0	1	3	1	1	1	1	1	USA
CF_Inj&EMI_386	1	1	23	1	65	Inches	1.651	140	Pounds (lbs)	63.6364	3	4	0	0	0	0	0	0	0	USA
CF_Inj&EMI_387	1	1	35	2	70	Inches	1.778	160	Pounds (lbs)	72.7273	2	2	1	2	0	0	0	0	0	Philippines
CF_Inj&EMI_388	1	1	26	1	63	Inches	1.6002	124	Pounds (lbs)	56.3636	2	3	1	2	0	0	0	0	0	USA
CF_Inj&EMI_389	1	1	23	2	70	Inches	1.778	176	Pounds (lbs)	80	2	5	0	0	0	0	0	0	0	Puerto Rico
CF_Inj&EMI_390	1	1	34	1	63	Inches	1.6002	109	Pounds (lbs)	49.5455	5	5	1	3	1	0	0	0	0	USA
CF_Inj&EMI_391	1	1	20	1	63	Inches	1.6002	133	Pounds (lbs)	60.4545	1	2	0	0	0	0	0	0	0	USA
CF_Inj&EMI_392	1	1	32	1	66	Inches	1.6764	140	Pounds (lbs)	63.6364	1	4	0	0	0	0	0	0	0	USA
CF_Inj&EMI_393	1	1	37	2	78	Inches	1.9812	260	Pounds (lbs)	118.182	2	3	1	2	0	0	0	0	0	USA
CF_Inj&EMI_394	1	1	31	2	74	Inches	1.8796	195	Pounds (lbs)	88.6364	3	3	1	1	0	0	0	0	0	USA
CF_Inj&EMI_395	1	1	35	1	71	Inches	1.8034	215	Pounds (lbs)	97.7273	3	5	0	0	0	0	0	0	0	USA
CF_Inj&EMI_396	1	1	44	1	54	Inches	1.3716	150	Pounds (lbs)	68.1818	2	6	1	2	0	0	0	0	0	USA
CF_Inj&EMI_397	1	1	30	2	70	Inches	1.778	183	Pounds (lbs)	83.1818	3	4	1	3	0	0	0	0	0	USA
CF_Inj&EMI_398	1	1	33	2	70	Inches	1.778	165	Pounds (lbs)	75	4	6	1	3	1	0	0	0	0	USA
CF_Inj&EMI_399	1	1	35	2	70	Inches	1.778	172	Pounds (lbs)	78.1818	2	6	0	0	0	0	0	0	0	USA
CF_Inj&EMI_400	1	1	35	1	66	Inches	1.6764	155	Pounds (lbs)	70.4545	2	6	1	3	0	0	0	0	0	USA
CF_Inj&EMI_401	1	1	35	1	65	Inches	1.651	137	Pounds (lbs)	62.2727	3	5	1	3	1	0	0	0	0	USA
CF_Inj&EMI_402	1	1	42	2	67	Inches	1.7018	165	Pounds (lbs)	75	4	4	1	2	1	0	0	0	0	USA
CF_Inj&EMI_403	1	1	22	2	73	Inches	1.8542	192	Pounds (lbs)	87.2727	0	3	0	0	0	0	0	0	0	USA
CF_Inj&EMI_404	1	1	29	2	72	Inches	1.8288	180	Pounds (lbs)	81.8182	3	4	1	2	1	0	0	0	0	USA
CF_Inj&EMI_405	1	1	32	1	61	Inches	1.5494	124	Pounds (lbs)	56.3636	1	5	0	0	0	0	0	0	0	USA
CF_Inj&EMI_406	1	1	41	1	62	Inches	1.5748	154	Pounds (lbs)	70	4	4	1	2	0	0	0	0	0	USA
CF_Inj&EMI_407	1	1	27	2	72	Inches	1.8288	180	Pounds (lbs)	81.8182	2	5	0	0	1	0	0	0	0	USA
CF_Inj&EMI_408	1	1	24	1	66	Inches	1.6764	135	Pounds (lbs)	61.3636	3	3	0	0	1	0	0	0	0	USA
CF_Inj&EMI_409	1	1	36	2	72	Inches	1.8288	220	Pounds (lbs)	100	4	4	0	0	0	0	0	0	0	USA
CF_Inj&EMI_410	1	1	30	2	70	Inches	1.778	180	Pounds (lbs)	81.8182	2	3	0	0	0	0	0	0	0	USA
CF_Inj&EMI_411	1	1	31	2	71	Inches	1.8034	186	Pounds (lbs)	84.5455	5	6	1	3	1	0	0	0	0	USA
CF_Inj&EMI_412	1	1	28	2	66	Inches	1.6764	163	Pounds (lbs)	74.0909	3	4	0	0	0	0	0	0	0	USA
CF_Inj&EMI_413	1	1	29	2	72	Inches	1.8288	205	Pounds (lbs)	93.1818	3	5	1	3	1	0	0	0	0	USA
CF_Inj&EMI_414	1	1	28	1	68	Inches	1.7272	155	Pounds (lbs)	70.4545	4	6	1	3	1	0	0	0	0	USA
CF_Inj&EMI_415	1	1	33	1	70	Inches	1.778	185	Pounds (lbs)	84.0909	3	3	0	0	0	0	0	0	0	USA
CF_Inj&EMI_416	1	1	35	2	71	Inches	1.8034	206	Pounds (lbs)	93.6364	3	3	0	0	0	0	0	0	0	USA
CF_Inj&EMI_417	1	1	36	2	186	Centimeters	1.86	95	Kilograms (kg)	95	2	5	1	3	0	0	0	0	0	USA
CF_Inj&EMI_418	1	1	23	1	68	Inches	1.7272	130	Pounds (lbs)	59.0909	2	4	1	2	0	0	0	0	0	USA
CF_Inj&EMI_419	1	1	28	1	64	Inches	1.6256	145	Pounds (lbs)	65.9091	3	5	1	3	1	0	0	0	0	USA
CF_Inj&EMI_420	1	1	25	2	72	Inches	1.8288	189	Pounds (lbs)	85.9091	1	2	0	0	0	0	0	0	0	USA
CF_Inj&EMI_421	1	1	57	1	64	Inches	1.6256	125	Pounds (lbs)	56.8182	4	3	1	2	1	0	0	0	0	USA
CF_Inj&EMI_422	1	1	34	1	63	Inches	1.6002	133	Pounds (lbs)	60.4545	3	5	1	2	1	0	0	0	0	USA
CF_Inj&EMI_423	1	1	24	1	68	Inches	1.7272	65	Kilograms (kg)	65	3	5	1	3	1	1	1	0	0	USA
CF_Inj&EMI_424	1	1	23	2	70	Inches	1.778	156	Pounds (lbs)	70.9091	1	4	0	0	0	0	0	0	0	USA
CF_Inj&EMI_425	1	1	23	2	68	Inches	1.7272	163	Pounds (lbs)	74.0909	1	6	0	0	0	0	0	0	0	USA
CF_Inj&EMI_426	1	1	33	2	183	Centimeters	1.83	93	Kilograms (kg)	93	4	5	0	0	1	1	1	0	0	Australia
CF_Inj&EMI_427	1	1	28	2	74	Inches	1.8796	220	Pounds (lbs)	100	4	6	1	3	1	0	0	0	0	USA
CF_Inj&EMI_428	1	1	24	2	71	Inches	1.8034	205	Pounds (lbs)	93.1818	3	6	1	3	1	0	1	0	0	USA
CF_Inj&EMI_429	1	1	24	2	74	Inches	1.8796	208	Pounds (lbs)	94.5455	2	4	1	3	0	0	0	0	0	USA
CF_Inj&EMI_430	1	1	29	1	65	Inches	1.651	150	Pounds (lbs)	68.1818	4	5	1	3	1	1	1	0	0	USA
CF_Inj&EMI_431	1	1	38	1	65	Inches	1.651	145	Pounds (lbs)	65.9091	4	4	0	0	0	0	0	0	0	USA
CF_Inj&EMI_432	1	1	34	2	172	Centimeters	1.72	74	Kilograms (kg)	74	0	3	0	0	0	0	0	0	0	South Africa
CF_Inj&EMI_433	1	1	28	2	73	Inches	1.8542	200	Pounds (lbs)	90.9091	4	3	1	3	1	1	2	1	2	USA
CF_Inj&EMI_434	1	1	29	1	61	Inches	1.5494	123	Pounds (lbs)	55.9091	4	4	0	0	0	0	0	0	0	USA
CF_Inj&EMI_435	1	1		1	160	Centimeters	1.6	60	Kilograms (kg)	60	3	2	0	0	0	0	0	0	0	UK
CF_Inj&EMI_436	1	1	58	2	72	Inches	1.8288	220	Pounds (lbs)	100	4	4	1	2	1	0	0	0	0	USA
CF_Inj&EMI_437	1	1	27	2	177	Centimeters	1.77	82	Kilograms (kg)	82	1	4	1	3	0	0	0	0	0	Republic of Korea
CF_Inj&EMI_438	1	1	35	2	170	Centimeters	1.7	70	Kilograms (kg)	70	4	4	1	3	1	1	1	0	0	South Africa
CF_Inj&EMI_439	1	1	34	2	75	Inches	1.905	200	Pounds (lbs)	90.9091	4	4	1	3	1	1	2	0	0	USA
CF_Inj&EMI_440	1	1	19	2	68	Inches	1.7272	153	Pounds (lbs)	69.5455	4	5	1	3	1	0	0	0	0	USA
CF_Inj&EMI_441	1	1	22	2	66	Inches	1.6764	145	Pounds (lbs)	65.9091	3	4	0	0	0	0	0	0	0	USA
CF_Inj&EMI_442	1	1	48	1	63	Inches	1.6002	132	Pounds (lbs)	60	1	2	0	0	0	0	0	0	0	USA
CF_Inj&EMI_443	1	1	33	2	70	Inches	1.778	190	Pounds (lbs)	86.3636	3	5	1	3	1	0	0	0	0	USA
CF_Inj&EMI_444	1	1	22	2	180	Centimeters	1.8	73	Kilograms (kg)	73	2	4	0	0	0	0	0	0	0	UK
CF_Inj&EMI_445	1	1	26	1	61	Inches	1.5494	148	Pounds (lbs)	67.2727	3	2	1	3	1	0	0	0	0	USA
CF_Inj&EMI_446	1	1	42	2	70	Inches	1.778	198	Pounds (lbs)	90	4	4	0	0	1	0	1	0	0	USA
CF_Inj&EMI_447	1	1	46	2	74	Inches	1.8796	180	Pounds (lbs)	81.8182	5	2	0	0	0	0	0	0	0	USA
CF_Inj&EMI_448	1	1	36	2	69	Inches	1.7526	175	Pounds (lbs)	79.5455	2	3	1	2	0	0	0	0	0	USA
CF_Inj&EMI_449	1	1	55	1	62	Inches	1.5748	120	Pounds (lbs)	54.5455	3	2	0	0	0	0	0	0	0	USA
CF_Inj&EMI_450	1	1	42	2	62	Inches	1.5748	135	Pounds (lbs)	61.3636	2	3	0	0	0	0	0	0	0	USA
CF_Inj&EMI_451	1	1	38	2	75	Inches	1.905	225	Pounds (lbs)	102.273	4	1	0	0	1	0	0	0	0	USA
CF_Inj&EMI_452	1	1	33	1	63	Inches	1.6002	123	Pounds (lbs)	55.9091	4	3	1	2	0	0	0	0	0	USA
CF_Inj&EMI_453	1	1	32	1	68	Inches	1.7272	135	Pounds (lbs)	61.3636	5	1	0	0	0	0	0	0	0	USA
CF_Inj&EMI_454	1	1	26	2	72	Inches	1.8288	185	Pounds (lbs)	84.0909	1	6	0	0	0	0	0	0	0	Canada
CF_Inj&EMI_455	1	1	28	1	68	Inches	1.7272	152	Pounds (lbs)	69.0909	2	3	1	3	0	0	0	0	0	Canada
CF_Inj&EMI_456	1	1	26	2	69	Inches	1.7526	84	Kilograms (kg)	84	3	5	1	3	1	0	0	0	0	USA
CF_Inj&EMI_457	1	1	23	2	67	Inches	1.7018	177	Pounds (lbs)	80.4545	3	4	1	3	1	0	0	0	0	USA
CF_Inj&EMI_458	1	1	29	2	68	Inches	1.7272	157	Pounds (lbs)	71.3636	4	4	1	3	0	0	0	0	0	USA
CF_Inj&EMI_459	1	1	34	2	71	Inches	1.8034	195	Pounds (lbs)	88.6364	5	4	1	3	0	0	0	0	0	USA
CF_Inj&EMI_460	1	1	30	2	76	Inches	1.9304	230	Pounds (lbs)	104.545	3	4	1	3	0	0	1	0	1	USA
CF_Inj&EMI_461	1	1	36	2	71	Inches	1.8034	222	Pounds (lbs)	100.909	4	5	1	3	1	0	0	0	0	USA
CF_Inj&EMI_462	1	1	29	2	65	Inches	1.651	167	Pounds (lbs)	75.9091	3	5	1	3	1	1	1	0	0	USA
CF_Inj&EMI_463	1	1	59	2	69	Inches	1.7526	180	Pounds (lbs)	81.8182	1	4	0	0	0	0	0	0	0	USA
CF_Inj&EMI_464	1	1	32	1	64	Inches	1.6256	124	Pounds (lbs)	56.3636	4	3	0	0	0	0	0	0	0	USA
CF_Inj&EMI_465	1	1	30	1	66	Inches	1.6764	135	Pounds (lbs)	61.3636	3	4	1	3	1	0	0	0	0	USA
CF_Inj&EMI_466	1	1	28	1	155	Centimeters	1.55	130	Pounds (lbs)	59.0909	2	2	0	0	0	0	0	0	0	USA
CF_Inj&EMI_467	1	1	22	2	76	Inches	1.9304	220	Pounds (lbs)	100	2	5	1	3	0	0	0	0	0	USA
CF_Inj&EMI_468	1	1	29	2	175	Centimeters	1.75	180	Pounds (lbs)	81.8182	4	4	1	2	1	0	0	0	0	Canada
CF_Inj&EMI_469	1	1	33	1	65	Inches	1.651	128	Pounds (lbs)	58.1818	3	5	1	3	1	0	0	0	0	USA
CF_Inj&EMI_470	1	1	38	1	65	Inches	1.651	138	Pounds (lbs)	62.7273	3	3	0	0	0	0	0	0	0	USA
CF_Inj&EMI_471	1	1	22	1	69	Centimeters	1.7526	165	Pounds (lbs)	75	2	4	0	0	0	0	0	0	0	USA
CF_Inj&EMI_472	1	1	25	2	70	Inches	1.778	200	Pounds (lbs)	90.9091	4	5	1	3	1	0	0	0	0	USA
CF_Inj&EMI_473	1	1	38	1	66	Inches	1.6764	147	Pounds (lbs)	66.8182	1	2	0	0	0	0	0	0	0	USA
CF_Inj&EMI_474	1	1	42	2	72	Inches	1.8288	175	Pounds (lbs)	79.5455	4	2	0	0	1	0	0	0	0	USA
CF_Inj&EMI_475	1	1	24	1	64	Inches	1.6256	130	Pounds (lbs)	59.0909	3	4	0	0	1	0	0	0	0	USA
CF_Inj&EMI_476	1	1	22	2	70	Inches	1.778	183	Pounds (lbs)	83.1818	1	5	1	3	0	0	0	0	0	USA
CF_Inj&EMI_477	1	1	25	1	52	Inches	1.3208	121	Pounds (lbs)	55	1	5	0	0	0	0	0	0	0	USA
CF_Inj&EMI_478	1	1	28	2	69	Inches	1.7526	175	Pounds (lbs)	79.5455	2	2	0	0	0	0	0	0	0	USA
CF_Inj&EMI_479	1	1	23	2	71	Inches	1.8034	195	Pounds (lbs)	88.6364	2	5	1	3	0	0	0	0	0	USA
CF_Inj&EMI_480	1	1	32	2	73	Inches	1.8542	235	Pounds (lbs)	106.818	3	5	1	3	1	1	2	1	2	USA
CF_Inj&EMI_481	1	1	33	2	75	Inches	1.905	230	Pounds (lbs)	104.545	1	2	0	0	0	0	0	0	0	USA
CF_Inj&EMI_482	1	1	31	2	68	Inches	1.7272	160	Pounds (lbs)	72.7273	3	5	1	0	1	0	0	0	0	USA
CF_Inj&EMI_483	1	1	30	2	72	Inches	1.8288	180	Pounds (lbs)	81.8182	4	5	1	3	1	0	0	0	0	USA
CF_Inj&EMI_484	1	1	44	2	68	Inches	1.7272	175	Pounds (lbs)	79.5455	5	5	1	3	1	1	1	0	0	USA
CF_Inj&EMI_485	1	1	23	1	70	Inches	1.778	190	Pounds (lbs)	86.3636	1	4	0	0	0	0	0	0	0	USA
CF_Inj&EMI_486	1	1	30	2	70	Inches	1.778	170	Pounds (lbs)	77.2727	4	0	0	0	1	0	0	0	0	USA
CF_Inj&EMI_487	1	1	50	2	68	Inches	1.7272	169	Pounds (lbs)	76.8182	4	5	1	3	1	0	0	0	0	USA
CF_Inj&EMI_488	1	1	38	2	70	Inches	1.778	185	Pounds (lbs)	84.0909	4	3	0	0	1	1	1	0	0	USA
CF_Inj&EMI_489	1	1	35	2	74	Inches	1.8796	180	Pounds (lbs)	81.8182	4	4	1	3	1	0	0	0	0	USA
CF_Inj&EMI_490	1	1	37	1	64	Inches	1.6256	134	Pounds (lbs)	60.9091	1	3	0	0	0	0	0	0	0	USA
CF_Inj&EMI_491	1	1	29	1	69	Inches	1.7526	135	Pounds (lbs)	61.3636	3	6	1	3	1	1	2	0	0	USA
CF_Inj&EMI_492	1	1	34	2	78	Inches	1.9812	226	Pounds (lbs)	102.727	3	3	0	0	1	0	0	0	0	USA
CF_Inj&EMI_493	1	1	31	2	73	Inches	1.8542	180	Pounds (lbs)	81.8182	4	5	1	3	1	0	0	0	0	USA
CF_Inj&EMI_494	1	1	35	1	67	Inches	1.7018	160	Pounds (lbs)	72.7273	4	3	1	2	1	0	0	0	0	USA
CF_Inj&EMI_495	1	1	25	2	68	Inches	1.7272	160	Pounds (lbs)	72.7273	3	4	1	2	1	0	0	0	0	USA
CF_Inj&EMI_496	1	1	37	1	71	Inches	1.8034	189	Pounds (lbs)	85.9091	4	3	1	1	0	0	0	0	0	USA
CF_Inj&EMI_497	1	1	26	1	60.25	Inches	1.53035	105	Pounds (lbs)	47.7273	2	4	0	0	0	0	0	0	0	USA
CF_Inj&EMI_498	1	1	28	2	67	Inches	1.7018	155	Pounds (lbs)	70.4545	4	1	0	0	0	0	0	0	0	USA
CF_Inj&EMI_499	1	1	25	1	64	Inches	1.6256	121	Pounds (lbs)	55	3	1	0	0	0	0	0	0	0	USA
CF_Inj&EMI_500	1	1	20	1	70	Inches	1.778	160	Pounds (lbs)	72.7273	2	5	0	0	0	0	0	0	0	USA
CF_Inj&EMI_501	1	1	29	2	69	Inches	1.7526	175	Pounds (lbs)	79.5455	2	4	0	0	0	0	0	0	0	USA
CF_Inj&EMI_502	1	1	45	2	71	Inches	1.8034	195	Pounds (lbs)	88.6364	4	4	0	0	1	0	0	0	0	USA
CF_Inj&EMI_503	1	1	33	2	78	Inches	1.9812	200	Pounds (lbs)	90.9091	2	1	0	0	0	0	0	0	0	USA
CF_Inj&EMI_504	1	1	49	2	73	Inches	1.8542	265	Pounds (lbs)	120.455	1	4	0	0	0	0	0	0	0	USA
CF_Inj&EMI_505	1	1	30	1	69	Inches	1.7526	148	Pounds (lbs)	67.2727	4	0	1	3	1	0	0	0	0	USA
CF_Inj&EMI_506	1	1	52	2	71	Inches	1.8034	215	Pounds (lbs)	97.7273	3	4	0	0	0	0	0	0	0	USA
CF_Inj&EMI_507	1	1	28	2	71	Inches	1.8034	140	Pounds (lbs)	63.6364	3	5	1	2	0	0	0	0	0	USA
CF_Inj&EMI_508	1	1	31	2	73	Inches	1.8542	185	Pounds (lbs)	84.0909	4	4	1	3	1	1	1	0	0	USA
CF_Inj&EMI_509	1	1	43	2	68	Inches	1.7272	180	Pounds (lbs)	81.8182	5	3	0	0	0	0	0	0	0	USA
CF_Inj&EMI_510	1	1	33	2	70	Inches	1.778	190	Pounds (lbs)	86.3636	4	5	1	3	1	0	0	0	0	USA
CF_Inj&EMI_511	1	1	31	1	65	Inches	1.651	135	Pounds (lbs)	61.3636	3	4	1	2	0	0	0	0	0	USA
CF_Inj&EMI_512	1	1	31	1	64	Inches	1.6256	145	Pounds (lbs)	65.9091	4	5	1	3	1	0	0	0	0	USA
CF_Inj&EMI_513	1	1	37	2	70	Inches	1.778	182	Pounds (lbs)	82.7273	4	5	1	3	1	0	0	0	0	USA
CF_Inj&EMI_514	2	1	25	1	160	Centimetros	1.6	55	Kilogramos	55	3	5	0	0	0	0	0	0	0	México
CF_Inj&EMI_515	1	1	39	1	66	Inches	1.6764	150	Pounds (lbs)	68.1818	3	4	1	3	0	0	0	0	0	USA
CF_Inj&EMI_516	1	1	40	2	71	Inches	1.8034	197	Pounds (lbs)	89.5455	1	4	0	0	0	0	0	0	0	USA
CF_Inj&EMI_517	1	1	32	2	75	Inches	1.905	215	Pounds (lbs)	97.7273	5	4	1	3	1	0	0	0	0	USA
CF_Inj&EMI_518	1	1	20	1	64	Inches	1.6256	130	Pounds (lbs)	59.0909	1	5	1	3	0	0	0	0	0	USA
CF_Inj&EMI_519	1	1	35	2	69	Inches	1.7526	170	Pounds (lbs)	77.2727	3	3	0	0	0	0	0	0	0	USA
CF_Inj&EMI_520	1	1	45	2	74	Inches	1.8796	218	Pounds (lbs)	99.0909	3	4	1	2	0	0	0	0	0	USA
CF_Inj&EMI_521	1	1	39	2	74	Inches	1.8796	215	Pounds (lbs)	97.7273	4	5	1	2	1	0	0	0	0	USA
CF_Inj&EMI_522	1	1	33	1	64	Inches	1.6256	130	Pounds (lbs)	59.0909	2	2	0	0	0	0	0	0	0	USA
CF_Inj&EMI_523	1	1	26	1	63	Inches	1.6002	125	Pounds (lbs)	56.8182	4	3	0	0	0	0	0	0	0	USA
CF_Inj&EMI_524	1	1	41	2	63	Inches	1.6002	175	Pounds (lbs)	79.5455	2	3	0	0	0	0	0	0	0	USA
CF_Inj&EMI_525	1	1	66	2	70.5	Inches	1.7907	155	Pounds (lbs)	70.4545	4	0	0	0	0	0	0	0	0	USA
CF_Inj&EMI_526	1	1	29	2	72	Inches	1.8288	200	Pounds (lbs)	90.9091	3	4	0	0	1	0	0	0	0	USA
CF_Inj&EMI_527	1	1	30	2	72	Inches	1.8288	226	Pounds (lbs)	102.727	4	5	1	3	1	0	0	0	0	USA
CF_Inj&EMI_528	1	1	28	1	69	Inches	1.7526	165	Pounds (lbs)	75	0	4	1	2	0	0	0	0	0	USA
CF_Inj&EMI_529	1	1	16	2	68	Inches	1.7272	165	Pounds (lbs)	75	2	6	1	3	0	0	0	0	0	USA
CF_Inj&EMI_530	1	1	32	2	73	Inches	1.8542	180	Pounds (lbs)	81.8182	4	3	0	0	1	0	0	0	0	USA
CF_Inj&EMI_531	1	1	27	1	65	Inches	1.651	130	Pounds (lbs)	59.0909	1	4	0	0	0	0	0	0	0	USA
CF_Inj&EMI_532	1	1	21	1	61	Inches	1.5494	127	Pounds (lbs)	57.7273	2	5	1	3	0	0	0	0	0	USA
CF_Inj&EMI_533	1	1	37	2	72	Inches	1.8288	185	Pounds (lbs)	84.0909	3	3	0	0	0	0	0	0	0	USA
CF_Inj&EMI_534	1	1	32	1	64	Inches	1.6256	129	Pounds (lbs)	58.6364	4	4	0	0	1	1	2	0	0	USA
CF_Inj&EMI_535	1	1	28	2	182	Centimeters	1.82	90	Kilograms (kg)	90	1	3	0	0	0	0	0	0	0	South Africa
CF_Inj&EMI_536	1	1	27	2	75	Inches	1.905	205	Pounds (lbs)	93.1818	2	3	0	0	0	0	0	0	0	USA
CF_Inj&EMI_537	1	1	28	1	67	Inches	1.7018	130	Pounds (lbs)	59.0909	1	5	0	0	0	0	0	0	0	USA
CF_Inj&EMI_538	1	1	32	1	68	Inches	1.7272	220	Pounds (lbs)	100	3	5	0	0	0	0	0	0	0	USA
CF_Inj&EMI_539	1	1	44	1	62	Inches	1.5748	135	Pounds (lbs)	61.3636	3	4	1	2	0	0	0	0	0	USA
CF_Inj&EMI_540	1	1	28	2	74	Inches	1.8796	215	Pounds (lbs)	97.7273	4	1	0	0	0	0	0	0	0	USA
CF_Inj&EMI_541	1	1	39	2	69	Inches	1.7526	201	Pounds (lbs)	91.3636	4	0	1	3	1	1	1	1	1	USA
CF_Inj&EMI_542	1	1	37	1	71	Inches	1.8034	189	Pounds (lbs)	85.9091	4	3	1	1	0	0	0	0	0	USA
CF_Inj&EMI_543	1	1	26	2	72	Inches	1.8288	176	Pounds (lbs)	80	1	5	1	2	0	0	0	0	0	USA
CF_Inj&EMI_544	1	1	29	1	67	Inches	1.7018	158	Pounds (lbs)	71.8182	3	3	1	2	0	0	0	0	0	USA
CF_Inj&EMI_545	1	1	25	2	74	Inches	1.8796	170	Pounds (lbs)	77.2727	1	4	0	0	0	0	0	0	0	USA
CF_Inj&EMI_546	1	1	41	2	69	Inches	1.7526	178	Pounds (lbs)	80.9091	4	5	1	3	1	0	0	0	0	USA
CF_Inj&EMI_547	1	1	38	1	64	Inches	1.6256	144	Pounds (lbs)	65.4545	2	3	0	0	0	0	0	0	0	USA
CF_Inj&EMI_548	1	1	25	1	64	Inches	1.6256	128.6	Pounds (lbs)	58.4545	1	4	0	0	0	0	0	0	0	USA
CF_Inj&EMI_549	1	1	41	2	74	Inches	1.8796	210	Pounds (lbs)	95.4545	3	5	0	0	1	0	0	0	0	USA
CF_Inj&EMI_550	1	1	30	1	62	Inches	1.5748	207	Pounds (lbs)	94.0909	2	4	0	0	0	0	0	0	0	USA
CF_Inj&EMI_551	1	1	39	2	70	Inches	1.778	205	Pounds (lbs)	93.1818	3	4	1	2	1	0	0	0	0	USA
CF_Inj&EMI_552	1	1	36	2	77	Inches	1.9558	212	Pounds (lbs)	96.3636	4	5	1	3	1	0	0	0	0	USA
CF_Inj&EMI_553	1	1	44	2	68	Inches	1.7272	158	Pounds (lbs)	71.8182	4	5	1	3	1	0	0	0	0	USA
CF_Inj&EMI_554	1	1	41	2	75	Inches	1.905	210	Pounds (lbs)	95.4545	3	4	1	2	1	0	0	0	0	USA
CF_Inj&EMI_555	1	1	45	2	69	Inches	1.7526	200	Pounds (lbs)	90.9091	3	3	1	3	1	0	0	0	0	USA
CF_Inj&EMI_556	1	1	25	2	158	Centimeters	1.58	66	Kilograms (kg)	66	4	5	1	3	0	0	0	0	0	USA
CF_Inj&EMI_557	1	1	19	2	71	Inches	1.8034	186	Pounds (lbs)	84.5455	3	5	1	3	0	0	0	0	0	USA
CF_Inj&EMI_558	1	1	47	1	70	Inches	1.778	150	Pounds (lbs)	68.1818	3	0	0	0	1	0	0	0	0	USA
CF_Inj&EMI_559	1	1	36	2	73	Inches	1.8542	220	Pounds (lbs)	100	3	5	1	3	1	0	0	0	0	USA
CF_Inj&EMI_560	1	1	20	1	62	Inches	1.5748	135	Pounds (lbs)	61.3636	1	5	0	0	0	0	0	0	0	USA
CF_Inj&EMI_561	1	1	27	2	72	Inches	1.8288	173	Pounds (lbs)	78.6364	4	5	1	3	1	0	0	0	0	USA
CF_Inj&EMI_562	1	1	35	1	66	Inches	1.6764	125	Pounds (lbs)	56.8182	4	0	1	3	1	0	0	0	0	USA
CF_Inj&EMI_563	1	1	31	2	70	Inches	1.778	175	Pounds (lbs)	79.5455	3	5	1	3	1	0	0	0	0	USA
CF_Inj&EMI_564	1	1	42	1	66	Centimeters	1.6764	140	Pounds (lbs)	63.6364	3	5	1	2	1	0	0	0	0	USA
CF_Inj&EMI_565	1	1	42	1	66	Inches	1.6764	205	Pounds (lbs)	93.1818	2	5	0	0	0	0	0	0	0	USA
CF_Inj&EMI_566	1	1	50	2	68	Inches	1.7272	145	Pounds (lbs)	65.9091	2	3	0	0	0	0	0	0	0	USA
CF_Inj&EMI_567	1	1	31	2	66	Inches	1.6764	155	Pounds (lbs)	70.4545	5	5	1	3	1	0	0	0	0	USA
CF_Inj&EMI_568	1	1	30	1	64	Inches	1.6256	140	Pounds (lbs)	63.6364	2	3	0	0	0	0	0	0	0	USA
CF_Inj&EMI_569	1	1	28.5	1	66	Inches	1.6764	133	Pounds (lbs)	60.4545	3	3	1	2	0	0	0	0	0	USA
CF_Inj&EMI_570	1	1	46	2	72	Inches	1.8288	222	Pounds (lbs)	100.909	1	4	0	0	0	0	0	0	0	USA
CF_Inj&EMI_571	1	1	28	1	159	Centimeters	1.59	61	Kilograms (kg)	61	3	4	0	0	0	0	0	0	0	Singapore
CF_Inj&EMI_572	1	1	25	1	72	Inches	1.8288	190	Pounds (lbs)	86.3636	4	3	1	3	1	0	0	0	0	USA
CF_Inj&EMI_573	1	1	37	2	73	Inches	1.8542	250	Pounds (lbs)	113.636	3	3	0	0	0	0	0	0	0	USA
CF_Inj&EMI_574	1	1	22	2	77	Inches	1.9558	250	Pounds (lbs)	113.636	1	4	1	2	0	0	0	0	0	USA
CF_Inj&EMI_575	1	1	28	1	63	Inches	1.6002	149	Pounds (lbs)	67.7273	1	4	1	2	0	0	0	0	0	USA
CF_Inj&EMI_576	1	1	43	2	74	Inches	1.8796	189	Pounds (lbs)	85.9091	2	3	0	0	0	0	0	0	0	USA
CF_Inj&EMI_577	1	1	43	1	68	Inches	1.7272	143	Pounds (lbs)	65	4	5	0	0	0	0	0	0	0	USA
CF_Inj&EMI_578	1	1	22	1	175	Centimeters	1.75	145	Pounds (lbs)	65.9091	1	4	1	2	0	0	0	0	0	USA
CF_Inj&EMI_579	1	1	42	2	69	Inches	1.7526	175	Pounds (lbs)	79.5455	3	3	0	0	1	0	0	0	0	USA
CF_Inj&EMI_580	1	1	28	1	159	Centimeters	1.59	61	Kilograms (kg)	61	3	4	0	0	0	0	0	0	0	Singapore
CF_Inj&EMI_581	1	1	50	2	71	Inches	1.8034	195	Pounds (lbs)	88.6364	2	4	1	2	0	0	0	0	0	USA
CF_Inj&EMI_582	1	1	28	1	67	Inches	1.7018	155	Pounds (lbs)	70.4545	2	4	0	0	1	0	0	0	0	USA
CF_Inj&EMI_583	1	1	30	2	180	Centimeters	1.8	71	Kilograms (kg)	71	3	4	0	0	0	0	0	0	0	Singapore
CF_Inj&EMI_584	1	1	21	2	65	Inches	1.651	158	Pounds (lbs)	71.8182	4	5	1	3	1	0	0	0	0	USA
CF_Inj&EMI_585	1	1	24	1	64	Inches	1.6256	145	Pounds (lbs)	65.9091	4	4	1	3	1	0	0	0	0	USA
CF_Inj&EMI_586	1	1	31	1	63	Inches	1.6002	143	Pounds (lbs)	65	3	3	0	0	0	0	0	0	0	USA
CF_Inj&EMI_587	2	1	17	2	170	Centimetros	1.7	60	Kilogramos	60	1	5	0	0	0	0	0	0	0	Argentina
CF_Inj&EMI_588	1	1	24	1	65	Inches	1.651	145	Pounds (lbs)	65.9091	2	5	1	2	0	0	0	0	0	USA
CF_Inj&EMI_589	1	1	21	1	67	Inches	1.7018	140	Pounds (lbs)	63.6364	2	3	0	0	1	0	0	0	0	USA
CF_Inj&EMI_590	1	1	30	2	70	Inches	1.778	175	Pounds (lbs)	79.5455	1	5	0	0	0	0	0	0	0	USA
CF_Inj&EMI_591	1	1	42	2	65	Inches	1.651	148	Pounds (lbs)	67.2727	2	3	1	2	0	0	0	0	0	USA
CF_Inj&EMI_592	1	1	35	1	70	Inches	1.778	225	Pounds (lbs)	102.273	3	3	0	0	0	0	0	0	0	USA
CF_Inj&EMI_593	1	1	27	1	69	Inches	1.7526	156	Pounds (lbs)	70.9091	3	4	1	3	1	0	0	0	0	USA
CF_Inj&EMI_594	1	1	34	1	68	Inches	1.7272	122	Pounds (lbs)	55.4545	3	4	1	2	1	0	0	0	0	USA
CF_Inj&EMI_595	1	1	31	2	71	Inches	1.8034	169	Pounds (lbs)	76.8182	1	2	0	0	1	1	2	0	0	USA
CF_Inj&EMI_596	1	1	25	1	62	Inches	1.5748	127	Pounds (lbs)	57.7273	1	3	0	0	0	0	0	0	0	USA
CF_Inj&EMI_597	1	1	27	1	66	Inches	1.6764	125	Pounds (lbs)	56.8182	3	4	0	0	0	0	0	0	0	USA
CF_Inj&EMI_598	1	1	35	2	70	Inches	1.778	169	Pounds (lbs)	76.8182	3	3	0	0	0	0	0	0	0	USA
CF_Inj&EMI_599	1	1	27	2	74	Inches	1.8796	195	Pounds (lbs)	88.6364	3	4	1	3	1	0	0	0	0	USA
CF_Inj&EMI_600	1	1	28	2	69	Inches	1.7526	170	Pounds (lbs)	77.2727	3	4	1	2	1	0	0	0	0	USA
CF_Inj&EMI_601	1	1	28	2	77	Inches	1.9558	206	Pounds (lbs)	93.6364	4	5	1	1	0	0	0	0	0	USA
CF_Inj&EMI_602	1	1	29	1	62	Inches	1.5748	97	Pounds (lbs)	97	2	2	0	0	0	0	0	0	0	USA
CF_Inj&EMI_603	1	1	32	1	165	Centimeters	1.65	143	Pounds (lbs)	65	1	3	0	0	0	0	0	0	0	UK
CF_Inj&EMI_604	1	1	31	2	74	Inches	1.8796	230	Pounds (lbs)	104.545	4	5	1	3	1	0	0	0	0	USA
CF_Inj&EMI_605	1	1	27	1	67	Inches	1.7018	130	Pounds (lbs)	59.0909	1	3	1	2	0	0	0	0	0	USA
CF_Inj&EMI_606	1	1	28	2	71	Inches	1.8034	170	Pounds (lbs)	77.2727	3	3	1	3	1	0	0	0	0	USA
CF_Inj&EMI_607	1	1	22	2	68	Inches	1.7272	180	Pounds (lbs)	81.8182	4	5	1	3	0	0	0	0	0	USA
CF_Inj&EMI_608	1	1	47	1	61	Inches	1.5494	197	Pounds (lbs)	89.5455	1	2	0	0	0	0	0	0	0	USA
CF_Inj&EMI_609	1	1	33	1	66	Inches	1.6764	137	Pounds (lbs)	62.2727	4	5	1	3	1	1	2	0	0	USA
CF_Inj&EMI_610	1	1	28	2	74	Inches	1.8796	250	Pounds (lbs)	113.636	1	5	0	0	0	0	0	0	0	USA
CF_Inj&EMI_611	1	1	26	2	72	Inches	1.8288	200	Pounds (lbs)	90.9091	4	3	1	3	1	1	2	0	0	USA
CF_Inj&EMI_612	1	1	32	1	66	Inches	1.6764	140	Pounds (lbs)	63.6364	3	4	1	2	1	0	0	0	0	USA
CF_Inj&EMI_613	1	1	26	2	70	Inches	1.778	165	Pounds (lbs)	75	4	3	0	0	1	0	0	0	0	USA
CF_Inj&EMI_614	1	1	31	2	68	Inches	1.7272	158	Pounds (lbs)	71.8182	4	4	1	3	1	1	1	0	0	USA
CF_Inj&EMI_615	1	1	22	2	81	Inches	2.0574	320	Pounds (lbs)	145.455	1	3	0	0	0	0	0	0	0	USA
CF_Inj&EMI_616	1	1	38	2	68	Inches	1.7272	160	Pounds (lbs)	72.7273	4	3	1	3	1	0	0	0	0	USA
CF_Inj&EMI_617	1	1	29	2	186	Centimeters	1.86	195	Pounds (lbs)	88.6364	4	4	1	3	1	0	0	0	0	USA
CF_Inj&EMI_618	1	1	34	1	63	Inches	1.6002	135	Pounds (lbs)	61.3636	4	4	1	3	1	1	1	0	0	USA
CF_Inj&EMI_619	1	1	43	2	72	Inches	1.8288	225	Pounds (lbs)	102.273	2	4	1	2	1	0	0	0	0	USA
CF_Inj&EMI_620	1	1	41	1	69	Inches	1.7526	145	Pounds (lbs)	65.9091	3	3	0	0	1	1	1	0	0	USA
CF_Inj&EMI_621	1	1	18	2	72.12	Inches	1.83185	160	Pounds (lbs)	72.7273	2	6	1	2	0	0	0	0	0	USA
CF_Inj&EMI_622	1	1	28	1	61	Inches	1.5494	112	Pounds (lbs)	50.9091	2	2	0	0	1	0	0	0	0	USA
CF_Inj&EMI_623	1	1	45	2	75	Inches	1.905	265	Pounds (lbs)	120.455	3	3	0	0	0	0	0	0	0	USA
CF_Inj&EMI_624	1	1	22	1	67	Inches	1.7018	180	Pounds (lbs)	81.8182	5	4	1	3	1	1	2	0	0	USA
CF_Inj&EMI_625	2	1	26	2	174	Centimetros	1.74	82	Kilogramos	82	1	4	0	0	0	0	0	0	0	Perú
CF_Inj&EMI_626	1	1	34	2	70	Inches	1.778	191	Pounds (lbs)	86.8182	4	3	1	3	1	1	2	0	0	Perú
CF_Inj&EMI_627	1	1	27	2	177	Centimeters	1.77	79	Kilograms (kg)	79	1	3	0	0	0	0	0	0	0	Perú
CF_Inj&EMI_628	2	1	40	1	167	Centimetros	1.67	70	Kilogramos	70	4	4	1	3	1	1	2	0	0	Perú
CF_Inj&EMI_629	2	1	33	2	170	Centimetros	1.7	69	Kilogramos	69	1	6	0	0	0	0	0	0	0	México
CF_Inj&EMI_630	1	0
CF_Inj&EMI_631	2	1	39	2	168	Centimetros	1.68	170	Libras	77.2727	1	4	0	0	0	0	0	0	0	Ecuador
CF_Inj&EMI_632	1	1	34	1	67	Inches	1.7018	139	Pounds (lbs)	63.1818	0	2	0	0	0	0	0	0	0	USA
CF_Inj&EMI_633	1	1	36	1	64	Inches	1.6256	202	Pounds (lbs)	91.8182	3	2	0	0	0	0	0	0	0	USA
CF_Inj&EMI_634	1	1	35	1	65	Inches	1.651	160	Pounds (lbs)	72.7273	3	3	0	0	0	0	0	0	0	USA
CF_Inj&EMI_635	1	1	32	1	68	Inches	1.7272	130	Pounds (lbs)	59.0909	4	5	1	2	1	0	0	0	0	Japan
CF_Inj&EMI_636	1	1	39	1	56	Inches	1.4224	150	Pounds (lbs)	68.1818	3	2	0	0	0	0	0	0	0	USA
CF_Inj&EMI_637	1	1	38	2	74	Inches	1.8796	205	Pounds (lbs)	93.1818	5	3	0	0	1	0	0	0	0	USA
CF_Inj&EMI_638	1	1	29	1	63	Inches	1.6002	135	Pounds (lbs)	61.3636	4	4	1	3	1	1	2	0	0	USA
CF_Inj&EMI_639	1	1	42	2	73	Inches	1.8542	185	Pounds (lbs)	84.0909	3	2	0	0	0	0	0	0	0	Japan
CF_Inj&EMI_640	1	1	37	1	65	Inches	1.651	150	Pounds (lbs)	68.1818	3	3	0	0	0	0	0	0	0	USA
CF_Inj&EMI_641	2	1	24	2	174	Centimetros	1.74	79	Kilogramos	79	1	3	1	2	0	0	0	0	0	Colombia
CF_Inj&EMI_642	1	1	18	1	160	Centimeters	1.6	62	Kilograms (kg)	62	0	5	1	2	1	0	0	0	0	Colombia
CF_Inj&EMI_643	1	1	32	2	71	Inches	1.8034	185	Pounds (lbs)	84.0909	3	4	1	3	1	0	0	0	0	USA
CF_Inj&EMI_644	2	1	33	2	170	Centimetros	1.7	66	Kilogramos	66	2	3	0	0	0	0	0	0	0	Colombia
CF_Inj&EMI_645	1	1	20	1	168	Centimeters	1.68	63	Kilograms (kg)	63	2	5	1	2	0	0	0	0	0	New Zealand
CF_Inj&EMI_646	1	1	26	2	68	Inches	1.7272	200	Pounds (lbs)	90.9091	3	5	1	2	1	0	0	0	0	USA
CF_Inj&EMI_647	1	1	31	1	65	Inches	1.651	140	Pounds (lbs)	63.6364	1	4	0	0	0	0	0	0	0	USA
CF_Inj&EMI_648	1	1	29	0	70	Inches	1.778	210	Pounds (lbs)	95.4545	1	6	0	0	0	0	0	0	0	USA
CF_Inj&EMI_649	1	1	21	2	74	Inches	1.8796	193	Pounds (lbs)	87.7273	1	5	1	2	0	0	0	0	0	USA
CF_Inj&EMI_650	1	1	24	1	69	Inches	1.7526	170	Pounds (lbs)	77.2727	1	3	1	2	0	0	0	0	0	USA
CF_Inj&EMI_651	2	1	24	2	188	Centimetros	1.88	82	Kilogramos	82	3	1	0	0	0	0	0	0	0	España
CF_Inj&EMI_652	1	1	28	2	70	Inches	1.778	195	Pounds (lbs)	88.6364	4	6	0	0	0	0	0	0	0	USA
CF_Inj&EMI_653	1	1	47	1	64	Inches	1.6256	155	Pounds (lbs)	70.4545	5	4	0	0	1	0	0	0	0	USA
CF_Inj&EMI_654	1	1	25	1	68	Inches	1.7272	175	Pounds (lbs)	79.5455	2	2	0	0	0	0	0	0	0	USA
CF_Inj&EMI_655	1	1	24	1	66	Inches	1.6764	148	Pounds (lbs)	67.2727	2	5	0	0	0	0	0	0	0	USA
CF_Inj&EMI_656	1	1	35	2	69	Inches	1.7526	213	Pounds (lbs)	96.8182	2	3	0	0	0	0	0	0	0	USA
CF_Inj&EMI_657	1	1	34	2	65	Inches	1.651	155	Pounds (lbs)	70.4545	4	5	1	3	1	0	0	0	0	USA
CF_Inj&EMI_658	1	1	24	2	73	Inches	1.8542	194	Pounds (lbs)	88.1818	3	4	1	3	1	0	0	0	0	USA
CF_Inj&EMI_659	1	1	24	1	63	Inches	1.6002	133	Pounds (lbs)	60.4545	4	4	0	0	1	0	0	0	0	USA
CF_Inj&EMI_660	1	1	27	2	67	Inches	1.7018	175	Pounds (lbs)	79.5455	3	5	0	0	1	0	0	0	0	USA
CF_Inj&EMI_661	1	1	44	2	68	Inches	1.7272	180	Pounds (lbs)	81.8182	4	5	1	2	1	0	0	0	0	USA
CF_Inj&EMI_662	1	1	29	1	64	Inches	1.6256	150	Pounds (lbs)	68.1818	5	4	1	3	1	0	0	0	0	USA
CF_Inj&EMI_663	1	1	38	2	71	Inches	1.8034	181	Pounds (lbs)	82.2727	3	4	0	0	0	0	0	0	0	USA
CF_Inj&EMI_664	1	1	41	2	71	Inches	1.8034	188	Pounds (lbs)	85.4545	2	4	0	0	0	0	0	0	0	USA
CF_Inj&EMI_665	1	1	45	1	64	Inches	1.6256	137	Pounds (lbs)	62.2727	3	5	0	0	0	0	0	0	0	USA
CF_Inj&EMI_666	1	1	32	2	68	Inches	1.7272	180	Pounds (lbs)	81.8182	2	2	0	0	0	0	0	0	0	USA
CF_Inj&EMI_667	1	1	32	2	72	Inches	1.8288	200	Pounds (lbs)	90.9091	4	4	1	3	1	0	0	0	0	USA
CF_Inj&EMI_668	1	1	23	1	64	Inches	1.6256	118	Pounds (lbs)	53.6364	2	3	0	0	0	0	0	0	0	USA
CF_Inj&EMI_669	1	1	34	1	63	Inches	1.6002	125	Pounds (lbs)	56.8182	2	3	1	2	0	0	0	0	0	USA
CF_Inj&EMI_670	1	1	54	2	70	Inches	1.778	200	Pounds (lbs)	90.9091	2	1	0	0	0	0	0	0	0	USA
CF_Inj&EMI_671	1	1	25	2	70	Inches	1.778	185	Pounds (lbs)	84.0909	4	5	1	3	1	1	2	1	2	USA
CF_Inj&EMI_672	1	1	60	1	60	Inches	1.524	148	Pounds (lbs)	67.2727	1	2	0	0	0	0	0	0	0	USA
CF_Inj&EMI_673	1	1	25	1	67	Inches	1.7018	165	Pounds (lbs)	75	1	5	1	2	0	0	0	0	0	USA
CF_Inj&EMI_674	1	1	44	2	72	Inches	1.8288	172	Pounds (lbs)	78.1818	2	4	1	2	1	0	0	0	0	USA
CF_Inj&EMI_675	1	1	43	2	71	Inches	1.8034	205	Pounds (lbs)	93.1818	3	4	1	2	1	0	0	0	0	USA
CF_Inj&EMI_676	1	1	22	1	165	Centimeters	1.65	125	Pounds (lbs)	56.8182	3	3	1	2	1	0	0	0	0	USA
CF_Inj&EMI_677	1	1	23	1	67	Inches	1.7018	148	Pounds (lbs)	67.2727	2	5	1	2	0	0	0	0	0	USA
CF_Inj&EMI_678	1	1	40	2	72	Inches	1.8288	200	Pounds (lbs)	90.9091	3	6	0	0	0	0	0	0	0	USA
CF_Inj&EMI_679	1	1	30	2	72	Inches	1.8288	145	Pounds (lbs)	65.9091	5	4	1	3	1	1	3	1	3	USA
CF_Inj&EMI_680	1	1	30	2	69	Centimeters	1.7526	165	Pounds (lbs)	75	3	5	1	3	0	1	1	0	0	USA
CF_Inj&EMI_681	1	1	35	2	75	Inches	1.905	211	Pounds (lbs)	95.9091	4	4	1	2	1	0	0	0	0	USA
CF_Inj&EMI_682	1	1	24	2	75	Inches	1.905	225	Pounds (lbs)	102.273	1	2	0	0	0	0	0	0	0	USA
CF_Inj&EMI_683	1	1	34	1	67	Inches	1.7018	152	Pounds (lbs)	69.0909	1	3	1	2	0	0	0	0	0	USA
CF_Inj&EMI_684	1	1	21	1	64	Inches	1.6256	152	Pounds (lbs)	69.0909	1	2	0	0	0	0	0	0	0	USA
CF_Inj&EMI_685	1	1	34	2	74	Inches	1.8796	210	Pounds (lbs)	95.4545	5	5	0	0	1	0	0	0	0	USA
CF_Inj&EMI_686	1	1	37	1	62	Centimeters	1.5748	53	Kilograms (kg)	53	4	4	0	0	0	0	0	0	0	USA
CF_Inj&EMI_687	1	1	31	2	70	Inches	1.778	175	Pounds (lbs)	79.5455	3	5	1	3	1	0	0	0	0	USA
CF_Inj&EMI_688	1	1	30	2	72	Inches	1.8288	165	Pounds (lbs)	75	5	5	0	0	0	0	0	0	0	USA
CF_Inj&EMI_689	1	1	29	1	65	Inches	1.651	140	Pounds (lbs)	63.6364	3	3	0	0	0	0	0	0	0	USA
CF_Inj&EMI_690	1	1	34	1	68	Inches	1.7272	175	Pounds (lbs)	79.5455	4	4	1	2	1	0	0	0	0	USA
CF_Inj&EMI_691	1	1	41	1	68	Inches	1.7272	158	Pounds (lbs)	71.8182	2	3	0	0	1	0	0	0	0	USA
CF_Inj&EMI_692	1	1	22	2	73	Inches	1.8542	180	Pounds (lbs)	81.8182	4	4	1	3	1	0	0	0	0	USA
CF_Inj&EMI_693	1	1	26	1	63	Inches	1.6002	134	Pounds (lbs)	60.9091	2	3	1	2	0	0	0	0	0	USA
CF_Inj&EMI_694	1	1	34	1	67	Inches	1.7018	156	Pounds (lbs)	70.9091	4	4	1	3	1	1	2	0	0	USA
CF_Inj&EMI_695	1	1	26	1	62	Inches	1.5748	127	Pounds (lbs)	57.7273	3	4	1	3	1	0	0	0	0	USA
CF_Inj&EMI_696	1	1	32	2	71.5	Inches	1.8161	175	Pounds (lbs)	79.5455	2	4	0	0	0	0	0	0	0	USA
CF_Inj&EMI_697	1	1	26	1	61	Inches	1.5494	138	Pounds (lbs)	62.7273	1	4	0	0	0	0	0	0	0	USA
CF_Inj&EMI_698	1	1	23	1	50	Inches	1.27	145	Pounds (lbs)	65.9091	3	4	1	2	1	0	0	0	0	USA
CF_Inj&EMI_699	1	1	31	2	68	Inches	1.7272	180	Pounds (lbs)	81.8182	4	2	0	0	0	0	0	0	0	USA
CF_Inj&EMI_700	1	1	47	2	70	Inches	1.778	210	Pounds (lbs)	95.4545	2	4	0	0	0	0	0	0	0	USA
CF_Inj&EMI_701	1	1	31	2	70	Inches	1.778	185	Pounds (lbs)	84.0909	3	5	1	2	0	0	0	0	0	USA
CF_Inj&EMI_702	1	1	28	2	70	Inches	1.778	175	Pounds (lbs)	79.5455	4	1	0	0	1	0	0	0	0	USA
CF_Inj&EMI_703	1	1	59	1	62	Inches	1.5748	114	Pounds (lbs)	51.8182	2	4	0	0	0	0	0	0	0	USA
CF_Inj&EMI_704	1	1	27	2	70	Inches	1.778	162	Pounds (lbs)	73.6364	2	5	0	0	0	0	0	0	0	USA
CF_Inj&EMI_705	1	1	46	1	63	Inches	1.6002	148	Pounds (lbs)	67.2727	2	2	0	0	0	0	0	0	0	USA
CF_Inj&EMI_706	1	1	40	1	67	Inches	1.7018	250	Pounds (lbs)	113.636	1	2	0	0	0	0	0	0	0	USA
CF_Inj&EMI_707	1	1	28	2	70	Inches	1.778	185	Pounds (lbs)	84.0909	4	4	1	3	1	0	0	0	0	USA
CF_Inj&EMI_708	1	1	24	2	71	Inches	1.8034	275	Pounds (lbs)	125	3	4	0	0	1	0	0	0	0	USA
CF_Inj&EMI_709	1	1	24	1	66	Inches	1.6764	150	Pounds (lbs)	68.1818	1	4	0	0	0	0	0	0	0	USA
CF_Inj&EMI_710	1	1	28	1	62	Inches	1.5748	135	Pounds (lbs)	61.3636	2	3	1	2	0	0	0	0	0	USA
CF_Inj&EMI_711	1	1	31	1	63	Inches	1.6002	173	Pounds (lbs)	78.6364	3	2	0	0	0	0	0	0	0	USA
CF_Inj&EMI_712	1	1	57	1	67	Inches	1.7018	168	Pounds (lbs)	76.3636	2	2	0	0	0	0	0	0	0	USA
CF_Inj&EMI_713	1	1	32	1	68	Inches	1.7272	153	Pounds (lbs)	69.5455	1	1	0	0	0	0	0	0	0	USA
CF_Inj&EMI_714	1	1	33	1	78	Inches	1.9812	150	Pounds (lbs)	68.1818	4	4	1	3	1	1	1	0	0	USA
CF_Inj&EMI_715	1	1	31	1	67	Inches	1.7018	176	Pounds (lbs)	80	2	2	0	0	0	0	0	0	0	USA
CF_Inj&EMI_716	1	1	31	1	63	Inches	1.6002	125	Pounds (lbs)	56.8182	5	5	1	3	1	1	1	0	0	USA
CF_Inj&EMI_717	1	1	29	1	64	Inches	1.6256	127	Pounds (lbs)	57.7273	4	3	1	3	1	1	0	0	2	USA
CF_Inj&EMI_718	1	1	43	2	69	Inches	1.7526	215	Pounds (lbs)	97.7273	4	4	0	0	1	1	1	0	0	USA
CF_Inj&EMI_719	1	1	35	1	66	Inches	1.6764	170	Pounds (lbs)	77.2727	3	3	1	2	0	0	0	0	0	USA
CF_Inj&EMI_720	1	1	30	2	70	Inches	1.778	185	Pounds (lbs)	84.0909	4	2	0	0	0	0	0	0	0	USA
CF_Inj&EMI_721	1	1	53	1	61	Inches	1.5494	135	Pounds (lbs)	61.3636	3	3	0	0	0	0	0	0	0	USA
CF_Inj&EMI_722	1	1	30	1	65	Inches	1.651	170	Pounds (lbs)	77.2727	2	3	0	0	0	0	0	0	0	USA
CF_Inj&EMI_723	1	1	32	2	76	Inches	1.9304	400	Pounds (lbs)	181.818	2	4	1	2	0	0	0	0	0	USA
CF_Inj&EMI_724	1	1	42	1	70	Inches	1.778	182	Pounds (lbs)	82.7273	4	1	0	0	0	0	0	0	0	USA
CF_Inj&EMI_725	1	1	29	2	70	Inches	1.778	178	Pounds (lbs)	80.9091	3	1	1	3	0	0	0	0	0	USA
CF_Inj&EMI_726	1	1	33	2	74	Inches	1.8796	203	Pounds (lbs)	92.2727	4	5	1	3	1	0	0	0	0	USA
CF_Inj&EMI_727	1	1	31	2	71	Inches	1.8034	215	Pounds (lbs)	97.7273	2	4	1	3	1	0	0	0	0	USA
CF_Inj&EMI_728	1	1	60	2	69	Inches	1.7526	150	Pounds (lbs)	68.1818	4	0	0	0	0	0	0	0	0	USA
CF_Inj&EMI_729	1	1	34	2	70	Inches	1.778	157	Pounds (lbs)	71.3636	3	4	1	2	0	0	0	0	0	USA
CF_Inj&EMI_730	1	1	43	2	68	Inches	1.7272	160	Pounds (lbs)	72.7273	4	2	1	0	0	0	0	0	0	USA
CF_Inj&EMI_731	1	1	45	2	73	Inches	1.8542	200	Pounds (lbs)	90.9091	4	4	1	3	1	0	0	0	0	USA
CF_Inj&EMI_732	1	1	40	1	62	Inches	1.5748	120	Pounds (lbs)	54.5455	2	2	0	0	0	0	0	0	0	USA
CF_Inj&EMI_733	1	1	32	1	62	Inches	1.5748	115	Pounds (lbs)	52.2727	4	2	0	0	0	0	0	0	0	USA
CF_Inj&EMI_734	1	1	48	1	61	Inches	1.5494	116	Pounds (lbs)	52.7273	4	3	0	0	0	0	0	0	0	USA
CF_Inj&EMI_735	1	1	50	2	71	Inches	1.8034	187	Pounds (lbs)	85	4	4	1	3	1	0	0	0	0	USA
CF_Inj&EMI_736	1	1	25	2	69	Inches	1.7526	170	Pounds (lbs)	77.2727	4	2	1	3	1	0	0	0	0	USA
CF_Inj&EMI_737	1	1	23	2	70	Inches	1.778	185	Pounds (lbs)	84.0909	4	5	1	3	0	0	0	0	0	USA
CF_Inj&EMI_738	1	1	23	1	64	Inches	1.6256	110	Pounds (lbs)	50	2	4	0	0	0	0	0	0	0	USA
CF_Inj&EMI_739	1	1	23	1	67	Inches	1.7018	195	Pounds (lbs)	88.6364	2	2	0	0	0	0	0	0	0	USA
CF_Inj&EMI_740	1	1	20	2	69	Inches	1.7526	182	Pounds (lbs)	82.7273	2	6	1	3	0	0	0	0	0	USA
CF_Inj&EMI_741	1	1	39	1	62	Inches	1.5748	110	Pounds (lbs)	50	4	1	0	0	0	0	0	0	0	USA
CF_Inj&EMI_742	1	1	26	2	73	Inches	1.8542	170	Pounds (lbs)	77.2727	3	5	0	0	1	0	0	0	0	USA
[truncated: 36 more columns]
